# Supplementary material for: Comprehensive Analysis Reveals the Molecular Features and Immune Infiltration of PANoptosis-Related Genes in Metabolic Dysfunction-Associated Steatotic Liver Disease
Source: Biology (Basel). 2025 May 8;14(5):518. doi: 10.3390/biology14050518 (PMC12108815; doi:10.3390/biology14050518)
Supplement: Supplementary file 1 [file biology-14-00518-s001.zip]

Archive with 11 entries (11 files):
- Supplementary Table S1. The characteristics of programmed cell death.pdf
- Supplementary Table S10. Prediction of TFs networks for key PANoDEGs.xlsx
- Supplementary Table S11. Prediction of miRNAs networks for key PANoDEGs.xlsx
- Supplementary Table S2. PANoptosis related genes obtained from the GeneCards database.xlsx
- Supplementary Table S3. Differentially expressed genes and their calculated values in the GSE126848 dataset.xlsx
- Supplementary Table S4. 9 PANoptosis-related differentially expressed genes.xlsx
- Supplementary Table S5. The GO functional enrichment analysis results of 9 PANoDEGs.xlsx
- Supplementary Table S6. The KEGG pathway analysis results of 9 PANoDEGs.xlsx
- Supplementary Table S7. Gene set enrichment analysis of key PANoDEGs.xlsx
- Supplementary Table S8. The correlation between key PANoDEGs and infiltrated immune cells.xlsx
- Supplementary Table S9. Drug network analysis of key PANoDEGs.xlsx
