# Supplementary material for: Comprehensive Analysis Reveals the Molecular Features and Immune Infiltration of PANoptosis-Related Genes in Metabolic Dysfunction-Associated Steatotic Liver Disease
Source: Biology (Basel). 2025 May 8;14(5):518. doi: 10.3390/biology14050518 (PMC12108815; doi:10.3390/biology14050518)
Supplement: Supplementary file 1 [file biology-14-00518-s001.zip › Supplementary Table S10. Prediction of TFs networks for key PANoDEGs.xlsx]

## Sheet: Sheet1
Supplementary Table S10: Prediction of TFs networks for key PANoDEGs.
Regulator Gene	Target Gene
NMRAL1	CASP6
NMRAL1	DNM1L
EP300	CASP6
EP300	DNM1L
NFIA	CASP6
NFIA	DNM1L
TRIM28	CASP6
TRIM28	DNM1L
EBF1	CASP6
EBF1	DNM1L
ARID3A	CASP6
ARID3A	DNM1L
ZNF143	CASP6
ZNF143	DNM1L
GATA1	CASP6
YY1	DNM1L
CEBPB	DNM1L
BRCA1	CASP6
MAX	CASP6
FOXA1	DNM1L
HOXD9	CASP6
HSF2	DNM1L
SPI1	DNM1L
RFX5	CASP6
GATA3	DNM1L
SETDB1	DNM1L
HCFC1	DNM1L
TCF12	DNM1L
JUND	DNM1L
GTF2F1	DNM1L
JUN	CASP6
IRX3	CASP6
SMARCA4	CASP6
FOXP2	DNM1L
RAD21	DNM1L
FOS	DNM1L
SIX5	DNM1L

## Sheet: Sheet2
HOXC9	AIM2
	SNHG6
RELB	AIM2
	ZBP1
RORB	SNHG6
	AIM2
IRF2	ZBP1
	SNHG6
	AIM2
TP53	AIM2
	SNHG6
TGIF1	ZBP1
	AIM2
STAT2	AIM2
SOX10	SNHG6
	AIM2
	ZBP1
CEBPA	ZBP1
	AIM2
SRF	AIM2
ZNF282	AIM2
ZNF274	AIM2
MYLK	AIM2
	ZBP1
CRX	AIM2
	ZBP1
MEF2A	AIM2
CDX2	AIM2
	SNHG6
	DNM1L
ZNF143	DNM1L
CUX1	AIM2
MSX2	SNHG6
	AIM2
	ZBP1
E4F1	AIM2
ETS2	AIM2
SPI1	AIM2
	DNM1L
ELF2	AIM2
	SNHG6
SIX6	AIM2
	SNHG6
MEF2B	SNHG6
	AIM2
JUND	ZBP1
	AIM2
RFX5	AIM2
NKX3-2	AIM2
LEF1	ZBP1
	AIM2
CREB3L1	AIM2
	SNHG6
STAT3	ZBP1
	DNM1L
	AIM2
TBX1	ZBP1
RORA	AIM2
	ZBP1
SIRT6	AIM2
E2F1	AIM2
	SNHG6
YY1	AIM2
AIRE	AIM2
	ZBP1
	DNM1L
FOXA1	DNM1L
	ZBP1
	SNHG6
IRF4	ZBP1
	DNM1L
	AIM2
ZNF691	AIM2
PAX6	AIM2
RAD21	ZBP1
	AIM2
	DNM1L
ARID3A	DNM1L
	AIM2
ING4	SNHG6
	AIM2
	DNM1L
GZF1	AIM2
TAF1	SNHG6
STAT5A	AIM2
YY1	DNM1L
CEBPB	DNM1L
PRDM4	ZBP1
MAF	ZBP1
	SNHG6
	AIM2
SRF	AIM2
BATF	ZBP1
	AIM2
USF2	ZBP1
STAT1	AIM2
GLIS1	SNHG6
FOXP2	SNHG6
	DNM1L
STAT2	AIM2
RUNX3	AIM2
	ZBP1
GATA3	DNM1L
ZBTB7A	SNHG6
SETDB1	DNM1L
	ZBP1
