# Supplementary material for: Comprehensive Analysis Reveals the Molecular Features and Immune Infiltration of PANoptosis-Related Genes in Metabolic Dysfunction-Associated Steatotic Liver Disease
Source: Biology (Basel). 2025 May 8;14(5):518. doi: 10.3390/biology14050518 (PMC12108815; doi:10.3390/biology14050518)
Supplement: Supplementary file 1 [file biology-14-00518-s001.zip › Supplementary Table S11. Prediction of miRNAs networks for key PANoDEGs.xlsx]

## Sheet: miRNA_Input
Supplementary Table S11: Prediction of miRNAs networks for key PANoDEGs.
miRNA	Target Gene
hsa-miR-544b	CASP6
hsa-miR-3680-3p	CASP6
hsa-miR-1200	CASP6
hsa-miR-129-5p	CASP6
hsa-miR-4797-5p	CASP6
hsa-miR-876-5p	CASP6
hsa-miR-7152-5p	CASP6
hsa-miR-3167	CASP6
hsa-miR-6892-5p	CASP6
hsa-miR-5692a	CASP6
hsa-miR-6728-3p	CASP6
hsa-miR-548t-5p	CASP6
hsa-miR-552-3p	CASP6
hsa-miR-548az-5p	CASP6
hsa-miR-6757-5p	CASP6
hsa-miR-6077	CASP6
hsa-miR-4477a	CASP6
hsa-miR-6502-3p	CASP6
hsa-miR-3074-5p	CASP6
hsa-miR-504-3p	CASP6
hsa-miR-759	CASP6
hsa-miR-34a-3p	CASP6
hsa-miR-4324	CASP6
hsa-miR-4504	CASP6
hsa-miR-300	CASP6
hsa-miR-381-3p	CASP6
hsa-miR-6732-3p	CASP6
hsa-miR-105-5p	CASP6
hsa-miR-7853-5p	CASP6
hsa-miR-4735-5p	CASP6
hsa-miR-5089-5p	CASP6
hsa-miR-4297	CASP6
hsa-miR-6742-3p	CASP6
hsa-miR-607	CASP6
hsa-miR-3145-3p	CASP6
hsa-miR-374c-5p	CASP6
hsa-miR-655-3p	CASP6
hsa-miR-5010-3p	CASP6
hsa-miR-6083	CASP6
hsa-miR-4672	DNM1L
hsa-miR-4738-3p	DNM1L
hsa-miR-3135b	DNM1L
hsa-miR-4282	DNM1L
hsa-miR-449a	DNM1L
hsa-miR-34a-5p	DNM1L
hsa-miR-6768-5p	DNM1L
hsa-miR-3192-5p	DNM1L
hsa-miR-544a	DNM1L
hsa-miR-6806-3p	DNM1L
hsa-miR-3928-5p	DNM1L
hsa-miR-3613-5p	DNM1L
hsa-miR-34c-5p	DNM1L
hsa-let-7c-3p	DNM1L
hsa-miR-8065	DNM1L
hsa-miR-449b-5p	DNM1L
hsa-miR-539-3p	DNM1L
hsa-miR-485-3p	DNM1L
hsa-miR-1299	DNM1L
hsa-miR-634	DNM1L
hsa-miR-5004-3p	DNM1L
hsa-miR-330-5p	DNM1L
hsa-miR-6752-3p	DNM1L
hsa-miR-548at-5p	DNM1L
hsa-miR-4700-5p	DNM1L
hsa-miR-586	DNM1L
hsa-miR-510-5p	DNM1L
hsa-miR-449c-5p	DNM1L
hsa-miR-34b-5p	DNM1L
hsa-miR-6503-3p	DNM1L
hsa-miR-326	DNM1L
hsa-miR-4684-5p	DNM1L
hsa-miR-4687-3p	DNM1L
hsa-miR-3171	DNM1L
hsa-miR-4667-5p	DNM1L
hsa-miR-5100	DNM1L
hsa-miR-2682-5p	DNM1L
hsa-miR-8089	DNM1L
hsa-miR-3941	DNM1L
hsa-miR-4468	DNM1L
hsa-miR-5688	DNM1L
hsa-miR-5000-5p	DNM1L
hsa-miR-4494	DNM1L
hsa-miR-4447	DNM1L
hsa-miR-3923	DNM1L
hsa-miR-4775	DNM1L
hsa-miR-330-3p	DNM1L
hsa-miR-331-5p	DNM1L
hsa-miR-4472	DNM1L
hsa-miR-466	DNM1L
hsa-miR-4760-3p	DNM1L
hsa-miR-10b-3p	DNM1L
hsa-miR-4678	DNM1L
hsa-miR-495-3p	DNM1L
hsa-miR-3942-3p	DNM1L
hsa-miR-2276-3p	DNM1L
hsa-miR-489-3p	DNM1L
hsa-miR-6878-5p	DNM1L
hsa-miR-520h	DNM1L
hsa-miR-548n	DNM1L
hsa-miR-520g-3p	DNM1L
hsa-miR-6733-3p	DNM1L
hsa-miR-376a-2-5p	DNM1L
hsa-miR-619-5p	DNM1L
hsa-miR-6892-5p	DNM1L
hsa-miR-499a-5p	DNM1L
hsa-miR-4772-3p	DNM1L
hsa-miR-106b-5p	DNM1L
hsa-miR-205-5p	DNM1L
hsa-miR-526b-3p	DNM1L
hsa-miR-20b-5p	DNM1L
hsa-miR-106a-5p	DNM1L
hsa-miR-93-5p	DNM1L
hsa-miR-17-5p	DNM1L
hsa-miR-20a-5p	DNM1L
hsa-miR-519d-3p	DNM1L
hsa-miR-5692a	DNM1L
hsa-miR-3160-5p	DNM1L
hsa-miR-6854-5p	DNM1L
hsa-miR-4699-3p	DNM1L
hsa-miR-6776-5p	DNM1L
hsa-miR-153-5p	DNM1L
hsa-miR-937-5p	DNM1L
hsa-miR-4508	DNM1L
hsa-miR-575	DNM1L
hsa-miR-4756-3p	DNM1L
hsa-miR-4676-5p	DNM1L
hsa-miR-1295b-5p	DNM1L
hsa-miR-595	DNM1L
hsa-miR-711	DNM1L
hsa-miR-7856-5p	DNM1L
hsa-miR-4797-3p	DNM1L
hsa-miR-3973	DNM1L
hsa-miR-454-3p	DNM1L
hsa-miR-576-5p	DNM1L
hsa-miR-7154-3p	DNM1L
hsa-miR-4646-5p	DNM1L
hsa-miR-204-3p	DNM1L
hsa-miR-6736-3p	DNM1L
hsa-miR-4777-5p	DNM1L
hsa-miR-875-3p	DNM1L
hsa-miR-548x-3p	DNM1L
hsa-miR-548aj-3p	DNM1L
hsa-miR-5689	DNM1L
hsa-miR-548ae-3p	DNM1L
hsa-miR-548j-5p	DNM1L
hsa-miR-548aq-3p	DNM1L
hsa-miR-559	DNM1L
hsa-miR-548c-5p	DNM1L
hsa-miR-6806-5p	DNM1L
hsa-miR-548b-5p	DNM1L
hsa-miR-3202	DNM1L
hsa-miR-548ad-5p	DNM1L
hsa-miR-3065-5p	DNM1L
hsa-miR-548d-5p	DNM1L
hsa-miR-548ah-3p	DNM1L
hsa-miR-548h-5p	DNM1L
hsa-miR-548a-5p	DNM1L
hsa-miR-548i	DNM1L
hsa-miR-548as-5p	DNM1L
hsa-miR-548w	DNM1L
hsa-miR-548j-3p	DNM1L
hsa-miR-548am-3p	DNM1L
hsa-miR-548ab	DNM1L
hsa-miR-548ay-5p	DNM1L
hsa-miR-548o-5p	DNM1L
hsa-miR-8081	DNM1L
hsa-miR-548ap-5p	DNM1L
hsa-miR-548ar-5p	DNM1L
hsa-miR-548au-5p	DNM1L
hsa-miR-548y	DNM1L
hsa-miR-548ae-5p	DNM1L
hsa-miR-548am-5p	DNM1L
hsa-miR-548aq-5p	DNM1L
hsa-miR-548ak	DNM1L
hsa-miR-548bb-5p	DNM1L
hsa-miR-5003-3p	DNM1L
hsa-miR-511-5p	DNM1L
hsa-miR-190a-3p	DNM1L
hsa-miR-3184-3p	DNM1L
hsa-miR-6506-5p	DNM1L
hsa-miR-624-5p	DNM1L
hsa-miR-30d-3p	DNM1L
hsa-miR-548g-3p	DNM1L
hsa-miR-302c-5p	DNM1L
hsa-miR-30a-3p	DNM1L
hsa-miR-5702	DNM1L
hsa-miR-30e-3p	DNM1L
hsa-miR-301a-3p	DNM1L
hsa-miR-301b-3p	DNM1L
hsa-miR-3666	DNM1L
hsa-miR-4295	DNM1L
hsa-miR-130a-3p	DNM1L
hsa-miR-130b-3p	DNM1L
hsa-miR-590-5p	DNM1L
hsa-miR-30c-2-3p	DNM1L
hsa-miR-548av-3p	DNM1L
hsa-miR-21-5p	DNM1L
hsa-miR-6788-5p	DNM1L
hsa-miR-30c-1-3p	DNM1L
hsa-miR-194-5p	DNM1L
hsa-miR-4729	DNM1L
hsa-miR-510-3p	DNM1L
hsa-miR-3913-3p	DNM1L
hsa-miR-452-3p	DNM1L
hsa-miR-6505-5p	DNM1L
hsa-miR-3186-3p	SNHG16
hsa-miR-6720-5p	SNHG16
hsa-miR-6512-3p	SNHG16
hsa-miR-3186-3p	SNHG16
hsa-miR-6512-3p	SNHG16
hsa-miR-6720-5p	SNHG16
hsa-miR-3187-3p	SNHG16
hsa-miR-3187-3p	SNHG16
hsa-miR-873-3p	SNHG16
hsa-miR-483-3p	SNHG16
hsa-miR-490-3p	SNHG16
hsa-miR-218-5p	SNHG16
hsa-miR-183-5p	SNHG16
hsa-miR-505-3p	SNHG16
hsa-miR-5009-3p	SNHG16
hsa-miR-6823-3p	SNHG16
hsa-miR-2114-3p	SNHG16
hsa-miR-4676-3p	SNHG16
hsa-miR-892c-3p	SNHG16
hsa-miR-452-5p	SNHG16
hsa-miR-182-5p	SNHG16
hsa-miR-6720-5p	SNHG16
hsa-miR-6512-3p	SNHG16
hsa-miR-2467-3p	SNHG16
hsa-miR-665	SNHG16
hsa-miR-6884-5p	SNHG16
hsa-miR-485-5p	SNHG16
hsa-miR-6838-5p	SNHG16
hsa-miR-15a-5p	SNHG16
hsa-miR-16-5p	SNHG16
hsa-miR-15b-5p	SNHG16
hsa-miR-424-5p	SNHG16
hsa-miR-195-5p	SNHG16
hsa-miR-497-5p	SNHG16
hsa-miR-302d-3p	SNHG16
hsa-miR-302b-3p	SNHG16
hsa-miR-373-3p	SNHG16
hsa-miR-302a-3p	SNHG16
hsa-miR-520a-3p	SNHG16
hsa-miR-520d-3p	SNHG16
hsa-miR-17-5p	SNHG16
hsa-miR-20a-5p	SNHG16
hsa-miR-93-5p	SNHG16
hsa-miR-106a-5p	SNHG16
hsa-miR-20b-5p	SNHG16
hsa-miR-302c-3p	SNHG16
hsa-miR-372-3p	SNHG16
hsa-miR-520e	SNHG16
hsa-miR-520c-3p	SNHG16
hsa-miR-520b	SNHG16
hsa-miR-106b-5p	SNHG16
hsa-miR-526b-3p	SNHG16
hsa-miR-519d-3p	SNHG16
hsa-miR-302e	SNHG16
hsa-miR-7151-5p	SNHG16
hsa-miR-3690	SNHG16
hsa-miR-877-5p	SNHG16
hsa-miR-132-5p	SNHG16
hsa-miR-22-3p	SNHG16
hsa-miR-2278	SNHG16
hsa-miR-183-5p	SNHG16
hsa-miR-641	SNHG16
hsa-miR-3617-5p	SNHG16
hsa-miR-23a-3p	SNHG16
hsa-miR-130a-5p	SNHG16
hsa-miR-23c	SNHG16
hsa-miR-23b-3p	SNHG16
hsa-miR-934	SNHG16
hsa-miR-2278	SNHG16
hsa-miR-455-3p	SNHG16
hsa-miR-2467-3p	SNHG16
hsa-miR-424-5p	SNHG16
hsa-miR-15b-5p	SNHG16
hsa-miR-15a-5p	SNHG16
hsa-miR-16-5p	SNHG16
hsa-miR-497-5p	SNHG16
hsa-miR-6838-5p	SNHG16
hsa-miR-195-5p	SNHG16
hsa-miR-4524a-5p	SNHG16
hsa-miR-4524b-5p	SNHG16
hsa-miR-374b-3p	SNHG16
hsa-miR-877-5p	SNHG16
hsa-miR-4637	SNHG16
hsa-miR-3613-5p	SNHG16
hsa-miR-216a-3p	SNHG16
hsa-miR-3681-3p	SNHG16
hsa-miR-128-3p	SNHG16
hsa-miR-362-5p	SNHG16
hsa-miR-500b-5p	SNHG16
hsa-miR-374b-3p	SNHG16
hsa-miR-660-5p	SNHG16
hsa-miR-373-3p	SNHG16
hsa-miR-302a-3p	SNHG16
hsa-miR-302b-3p	SNHG16
hsa-miR-302c-3p	SNHG16
hsa-miR-302d-3p	SNHG16
hsa-miR-372-3p	SNHG16
hsa-miR-520d-3p	SNHG16
hsa-miR-520a-3p	SNHG16
hsa-miR-520c-3p	SNHG16
hsa-miR-106b-5p	SNHG16
hsa-miR-520e	SNHG16
hsa-miR-520b	SNHG16
hsa-miR-17-5p	SNHG16
hsa-miR-20a-5p	SNHG16
hsa-miR-93-5p	SNHG16
hsa-miR-106a-5p	SNHG16
hsa-miR-20b-5p	SNHG16
hsa-miR-526b-3p	SNHG16
hsa-miR-519d-3p	SNHG16
hsa-miR-302e	SNHG16
hsa-miR-205-5p	SNHG16
hsa-miR-7153-5p	SNHG16
hsa-miR-146a-5p	SNHG16
hsa-miR-146b-5p	SNHG16
hsa-miR-665	SNHG16
hsa-miR-506-3p	SNHG16
hsa-miR-605-3p	SNHG16
hsa-miR-124-3p	SNHG16
hsa-miR-200a-3p	SNHG16
hsa-miR-141-3p	SNHG16
hsa-miR-505-3p	SNHG16
hsa-miR-3163	SNHG16
hsa-miR-3163	SNHG16
hsa-miR-3163	SNHG16
hsa-miR-6512-3p	SNHG16
hsa-miR-6720-5p	SNHG16
hsa-miR-508-3p	SNHG16
hsa-miR-665	SNHG16
hsa-miR-6884-5p	SNHG16
hsa-miR-485-5p	SNHG16
hsa-miR-513b-5p	SNHG16
hsa-miR-342-3p	SNHG16
hsa-miR-542-3p	SNHG16
hsa-let-7a-5p	SNHG16
hsa-let-7b-5p	SNHG16
hsa-let-7c-5p	SNHG16
hsa-let-7d-5p	SNHG16
hsa-let-7e-5p	SNHG16
hsa-let-7f-5p	SNHG16
hsa-miR-98-5p	SNHG16
hsa-let-7g-5p	SNHG16
hsa-let-7i-5p	SNHG16
hsa-miR-4458	SNHG16
hsa-miR-4500	SNHG16
hsa-miR-490-3p	SNHG16
hsa-miR-485-5p	SNHG16
hsa-miR-6884-5p	SNHG16
hsa-miR-490-3p	SNHG16
hsa-miR-342-3p	SNHG16
hsa-miR-432-5p	SNHG16
hsa-miR-873-3p	SNHG16
hsa-miR-196a-5p	SNHG16
hsa-miR-196b-5p	SNHG16
hsa-miR-2681-3p	SNHG16
hsa-miR-582-5p	SNHG16
hsa-miR-7151-5p	SNHG16
hsa-miR-132-3p	SNHG16
hsa-miR-212-3p	SNHG16
hsa-miR-421	SNHG16
hsa-miR-190a-5p	SNHG16
hsa-miR-190b	SNHG16
hsa-miR-2114-5p	SNHG16
hsa-miR-212-3p	SNHG16
hsa-miR-132-3p	SNHG16
hsa-miR-182-5p	SNHG16
hsa-miR-212-5p	SNHG16
hsa-miR-214-3p	SNHG16
hsa-miR-761	SNHG16
hsa-miR-3619-5p	SNHG16
hsa-miR-3690	SNHG16
hsa-miR-421	SNHG16
hsa-miR-769-5p	SNHG16
hsa-miR-892c-5p	SNHG16
hsa-miR-541-5p	SNHG16
hsa-miR-508-3p	SNHG16
hsa-miR-1301-3p	SNHG16
hsa-miR-5047	SNHG16
hsa-miR-31-5p	SNHG16
hsa-miR-513a-5p	SNHG16
hsa-miR-193a-5p	SNHG16
hsa-miR-4731-5p	SNHG16
hsa-miR-377-3p	SNHG16
hsa-miR-140-5p	SNHG16
