# Supplementary material for: Comprehensive Analysis Reveals the Molecular Features and Immune Infiltration of PANoptosis-Related Genes in Metabolic Dysfunction-Associated Steatotic Liver Disease
Source: Biology (Basel). 2025 May 8;14(5):518. doi: 10.3390/biology14050518 (PMC12108815; doi:10.3390/biology14050518)
Supplement: Supplementary file 1 [file biology-14-00518-s001.zip › Supplementary Table S2. PANoptosis related genes obtained from the GeneCards database.xlsx]

## Sheet: Supplementary Table S2
Supplementary Table S2: PANoptosis related genes obtained from the GeneCards database.
Symbol	Description	Category	Uniprot ID	Gifts	GC Id	Relevance score	GeneCards Link
ZBP1	Z-DNA Binding Protein 1	Protein Coding	Q9H171	50	GC20M057603	8.05271	https://www.genecards.org/cgi-bin/carddisp.pl?gene=ZBP1
CASP6	Caspase 6	Protein Coding	P55212	57	GC04M109688	4.17051	https://www.genecards.org/cgi-bin/carddisp.pl?gene=CASP6
MEFV	MEFV Innate Immunity Regulator, Pyrin	Protein Coding	O15553	53	GC16M020459	4.01325	https://www.genecards.org/cgi-bin/carddisp.pl?gene=MEFV
AIM2	Absent In Melanoma 2	Protein Coding	O14862	50	GC01M161299	4.01325	https://www.genecards.org/cgi-bin/carddisp.pl?gene=AIM2
CASP8	Caspase 8	Protein Coding	Q14790	61	GC02P201233	2.06834	https://www.genecards.org/cgi-bin/carddisp.pl?gene=CASP8
SOD2-OT1	SOD2 Overlapping Transcript 1	RNA Gene		18	GC06M159772	1.56078	https://www.genecards.org/cgi-bin/carddisp.pl?gene=SOD2-OT1
TNF	Tumor Necrosis Factor	Protein Coding	P01375	61	GC06P134820	1.45274	https://www.genecards.org/cgi-bin/carddisp.pl?gene=TNF
IFNG	Interferon Gamma	Protein Coding	P01579	59	GC12M068154	1.45274	https://www.genecards.org/cgi-bin/carddisp.pl?gene=IFNG
MIR22HG	MIR22 Host Gene	RNA Gene	Q0VDD5	34	GC17M074437	1.45274	https://www.genecards.org/cgi-bin/carddisp.pl?gene=MIR22HG
TUG1	Taurine Up-Regulated 1	Protein Coding	A0A6I8PU40	32	GC22P030969	1.45274	https://www.genecards.org/cgi-bin/carddisp.pl?gene=TUG1
SNHG7	Small Nucleolar RNA Host Gene 7	RNA Gene		29	GC09M138725	1.45274	https://www.genecards.org/cgi-bin/carddisp.pl?gene=SNHG7
SNHG1	Small Nucleolar RNA Host Gene 1	RNA Gene		28	GC11M125254	1.45274	https://www.genecards.org/cgi-bin/carddisp.pl?gene=SNHG1
SNHG16	Small Nucleolar RNA Host Gene 16	RNA Gene		26	GC17P113183	1.45274	https://www.genecards.org/cgi-bin/carddisp.pl?gene=SNHG16
SNHG6	Small Nucleolar RNA Host Gene 6	RNA Gene		26	GC08M066921	1.45274	https://www.genecards.org/cgi-bin/carddisp.pl?gene=SNHG6
SFTA1P	Surfactant Associated 1, LncRNA	Pseudogene		22	GC10M010784	1.45274	https://www.genecards.org/cgi-bin/carddisp.pl?gene=SFTA1P
MAPK1	Mitogen-Activated Protein Kinase 1	Protein Coding	P28482	61	GC22M021759	1.31194	https://www.genecards.org/cgi-bin/carddisp.pl?gene=MAPK1
MAPK3	Mitogen-Activated Protein Kinase 3	Protein Coding	P27361	58	GC16M044057	1.31194	https://www.genecards.org/cgi-bin/carddisp.pl?gene=MAPK3
DNM1L	Dynamin 1 Like	Protein Coding	O00429	57	GC12P032679	1.31194	https://www.genecards.org/cgi-bin/carddisp.pl?gene=DNM1L
NLRP3	NLR Family Pyrin Domain Containing 3	Protein Coding	Q96P20	57	GC01P247416	1.31194	https://www.genecards.org/cgi-bin/carddisp.pl?gene=NLRP3
CDK1	Cyclin Dependent Kinase 1	Protein Coding	P06493	56	GC10P060772	1.31194	https://www.genecards.org/cgi-bin/carddisp.pl?gene=CDK1
NFS1	NFS1 Cysteine Desulfurase	Protein Coding	Q9Y697	53	GC20M035668	1.31194	https://www.genecards.org/cgi-bin/carddisp.pl?gene=NFS1
SAMHD1	SAM And HD Domain Containing Deoxynucleoside Triphosphate Triphosphohydrolase 1	Protein Coding	Q9Y3Z3	52	GC20M036890	1.31194	https://www.genecards.org/cgi-bin/carddisp.pl?gene=SAMHD1
STING1	Stimulator Of Interferon Response CGAMP Interactor 1	Protein Coding	Q86WV6	50	GC05M139492	1.31194	https://www.genecards.org/cgi-bin/carddisp.pl?gene=STING1
CRMA	Cardiomyocyte Maturation Associated LncRNA	RNA Gene		21	GC20M062657	1.31194	https://www.genecards.org/cgi-bin/carddisp.pl?gene=CRMA
VTRNA1-1	Vault RNA 1-1	RNA Gene		17	GC05P153507	1.31194	https://www.genecards.org/cgi-bin/carddisp.pl?gene=VTRNA1-1
NINJ1	Ninjurin 1	Protein Coding	Q92982	44	GC09M093121	1.21238	https://www.genecards.org/cgi-bin/carddisp.pl?gene=NINJ1
RIPK3	Receptor Interacting Serine/Threonine Kinase 3	Protein Coding	Q9Y572	52	GC14M024336	1.09632	https://www.genecards.org/cgi-bin/carddisp.pl?gene=RIPK3
