# Supplementary material for: Comprehensive Analysis Reveals the Molecular Features and Immune Infiltration of PANoptosis-Related Genes in Metabolic Dysfunction-Associated Steatotic Liver Disease
Source: Biology (Basel). 2025 May 8;14(5):518. doi: 10.3390/biology14050518 (PMC12108815; doi:10.3390/biology14050518)
Supplement: Supplementary file 1 [file biology-14-00518-s001.zip › Supplementary Table S3. Differentially expressed genes and their calculated values in the GSE126848 dataset.xlsx]

## Sheet: Supplementary Table S3
Supplementary Table S3: Differentially expressed genes and their calculated values in the GSE126848 dataset.
GeneID	padj	pvalue	lfcSE	stat	log2FoldChange	baseMean	Symbol	Description
442454	2.51e-113	1.6e-117	0.163413	23.0464	3.76607	140.999	UQCRBP1	ubiquinol-cytochrome c reductase binding protein pseudogene 1
23048	1.05e-68	1.34e-72	0.0644628	-18.0209	-1.16168	333.793	FNBP1	formin binding protein 1
101927682	7.03e-66	1.34e-69	0.158089	-17.6343	-2.78779	87.5294	CD81-AS1	CD81 antisense RNA 1
106635682	4.2e-64	1.07e-67	0.170162	17.3851	2.95829	111.878	SNORD140	small nucleolar RNA, C/D box 140
414212	2.35e-56	7.49e-60	0.121916	-16.3169	-1.98929	61.7211	GLUD1P2	glutamate dehydrogenase 1 pseudogene 2
6993	3.79e-48	1.45e-51	0.09263	15.1073	1.39939	356.241	DYNLT1	dynein light chain Tctex-type 1
113219467	7.43e-47	3.32e-50	0.224655	14.8996	3.34726	30091	MIR12136	microRNA 12136
10537	5.92e-45	3.02e-48	0.268621	14.5951	3.92055	314.503	UBD	ubiquitin D
245802	7.43e-44	4.26e-47	0.269882	-14.4134	-3.88991	10.4392	MS4A6E	membrane spanning 4-domains A6E
4574	2.38e-42	1.52e-45	0.224072	14.1647	3.1739	12392	TRNS1	tRNA-Ser
100616124	2.85e-41	2e-44	0.173466	13.9822	2.42544	23.4145	MIR4647	microRNA 4647
9578	7.89e-39	6.03e-42	0.0760063	-13.57	-1.0314	817.065	CDC42BPB	CDC42 binding protein kinase beta
388524	1.6e-38	1.32e-41	0.0858946	13.5124	1.16064	482.88	RPSA2	ribosomal protein SA 2
6497	2.92e-38	2.6e-41	0.0841345	-13.4624	-1.13265	708.947	SKI	SKI proto-oncogene
4802	1.69e-37	1.61e-40	0.0635541	-13.327	-0.846988	294.83	NFYC	nuclear transcription factor Y subunit gamma
9540	2.86e-37	2.92e-40	0.223624	13.2826	2.97031	123.305	TP53I3	tumor protein p53 inducible protein 3
4511	9.08e-37	9.84e-40	0.318278	13.1914	4.19853	15201.3	TRNC	tRNA-Cys
83439	1.45e-36	1.66e-39	0.115037	-13.152	-1.51296	85.9269	TCF7L1	transcription factor 7 like 1
10440	4.45e-36	5.38e-39	0.0948768	13.0626	1.23934	563.639	TIMM17A	translocase of inner mitochondrial membrane 17A
105377700	1.36e-35	1.73e-38	0.312898	12.9736	4.05941	18.6344	LOC105377700	uncharacterized LOC105377700
401565	1.84e-35	2.46e-38	0.183725	12.9465	2.37859	83.6135	FAM166A	family with sequence similarity 166 member A
8848	2.61e-35	3.66e-38	0.113913	12.916	1.47129	977.379	TSC22D1	TSC22 domain family member 1
7412	6.17e-35	9.04e-38	0.199529	-12.8462	-2.56318	329.026	VCAM1	vascular cell adhesion molecule 1
53829	1.82e-34	2.79e-37	0.170402	-12.7588	-2.17412	53.9122	P2RY13	purinergic receptor P2Y13
107984754	3.69e-34	5.87e-37	0.267746	12.7005	3.40053	108.209	LOC107984754
146956	9.33e-34	1.55e-36	0.142712	12.6246	1.80167	68.1787	EME1	essential meiotic structure-specific endonuclease 1
6133	9.63e-34	1.66e-36	0.11502	12.6191	1.45145	4111.65	RPL9	ribosomal protein L9
9332	3.75e-33	6.69e-36	0.208979	-12.5087	-2.61407	1032.23	CD163	CD163 molecule
10471	4.25e-33	7.86e-36	0.115754	12.4959	1.44644	202.857	PFDN6	prefoldin subunit 6
1378	8.05e-33	1.54e-35	0.288646	-12.4424	-3.59144	50.5094	CR1	complement C3b/C4b receptor 1 (Knops blood group)
100463486	1.35e-32	2.66e-35	0.27702	12.3986	3.43465	5507.74	MTRNR2L8	MT-RNR2 like 8 (pseudogene)
8685	6.47e-32	1.32e-34	0.221814	-12.2696	-2.72157	794.376	MARCO	macrophage receptor with collagenous structure
4566	4.66e-31	9.8e-34	0.239767	12.1061	2.90266	92.8501	TRNK	tRNA-Lys
4637	1.13e-30	2.45e-33	0.0965067	12.0306	1.16103	5998.32	MYL6	myosin light chain 6
23428	7.6e-30	1.7e-32	0.154293	-11.87	-1.83145	135.069	SLC7A8	solute carrier family 7 member 8
6397	8.82e-30	2.02e-32	0.11375	-11.8552	-1.34852	359.551	SEC14L1	SEC14 like lipid binding 1
100527943	2.05e-29	4.83e-32	0.0989837	11.782	1.16622	353.658	TGIF2-RAB5IF	TGIF2-RAB5IF readthrough
3627	2.91e-29	7.05e-32	0.293127	11.7502	3.44429	203.813	CXCL10	C-X-C motif chemokine ligand 10
128077	4.16e-29	1.06e-31	0.105232	-11.7156	-1.23285	206.004	LIX1L	limb and CNS expressed 1 like
25902	4.16e-29	1.06e-31	0.142466	11.7155	1.66907	57.7641	MTHFD1L	methylenetetrahydrofolate dehydrogenase (NADP+ dependent) 1 like
378	4.77e-29	1.25e-31	0.0925794	11.7019	1.08336	1056.14	ARF4	ADP ribosylation factor 4
105379193	5.53e-29	1.48e-31	0.15249	-11.6873	-1.7822	72.0253	LOC105379193	uncharacterized LOC105379193
5199	1.12e-28	3.06e-31	0.157712	-11.6254	-1.83346	357.115	CFP	complement factor properdin
285636	1.34e-28	3.77e-31	0.113941	-11.6076	-1.32258	103.594	RIMOC1	RAB7A interacting MON1-CCZ1 complex subunit 1
2498	1.52e-28	4.35e-31	0.147296	11.5953	1.70795	180.616	FTH1P3	ferritin heavy chain 1 pseudogene 3
3054	1.78e-28	5.22e-31	0.112166	-11.5797	-1.29884	339.714	HCFC1	host cell factor C1
100302285	2.22e-28	6.66e-31	0.112371	11.5588	1.29888	196.138	MIR1244-1	microRNA 1244-1
473	2.44e-28	7.47e-31	0.0928338	-11.549	-1.07213	374.285	RERE	arginine-glutamic acid dipeptide repeats
54205	2.87e-28	8.95e-31	0.12025	11.5334	1.3869	600.634	CYCS	cytochrome c, somatic
102724916	3.13e-28	9.97e-31	0.240524	11.5242	2.77185	14.4053	LOC102724916	uncharacterized LOC102724916
10370	4.01e-28	1.3e-30	0.108791	-11.5011	-1.25122	623.999	CITED2	Cbp/p300 interacting transactivator with Glu/Asp rich carboxy-terminal domain 2
390732	5.44e-28	1.8e-30	0.161865	11.473	1.85707	1509.6	CES1P2	carboxylesterase 1 pseudogene 2
4579	6.76e-28	2.28e-30	0.322158	11.4525	3.68953	11370.8	TRNY	tRNA-Tyr
4570	1.09e-27	3.75e-30	0.348586	11.4094	3.97714	5100.73	TRNN	tRNA-Asn
9348	1.45e-27	5.07e-30	0.225832	-11.3832	-2.57069	14.2608	NDST3	N-deacetylase and N-sulfotransferase 3
132228	4.16e-27	1.48e-29	0.110232	11.2892	1.24443	93.4988	LSMEM2	leucine rich single-pass membrane protein 2
53834	5.8e-27	2.11e-29	0.121192	-11.2583	-1.36442	785.81	FGFRL1	fibroblast growth factor receptor like 1
84962	7.38e-27	2.74e-29	0.158146	11.2352	1.77681	388.747	AJUBA	ajuba LIM protein
109910381	7.38e-27	2.78e-29	0.721982	11.234	8.11076	247.654	RNA5-8SN3	RNA, 5.8S ribosomal N3
493860	8.25e-27	3.16e-29	0.125247	11.2227	1.40561	126.087	CCDC73	coiled-coil domain containing 73
102724532	1.3e-26	5.05e-29	0.119508	11.181	1.33622	69.1047	SP2-DT	SP2 divergent transcript
28996	1.93e-26	7.62e-29	0.0956499	-11.1445	-1.06597	1501.97	HIPK2	homeodomain interacting protein kinase 2
109864274	2.16e-26	8.69e-29	0.727703	11.1328	8.10136	242.934	RNA5-8SN4	RNA, 5.8S ribosomal N4
101928154	2.2e-26	8.99e-29	0.182034	11.1298	2.026	470.469	LINC01485	long intergenic non-protein coding RNA 1485
109864281	3.18e-26	1.32e-28	0.734261	11.0957	8.14712	242.895	RNA5-8SN2	RNA, 5.8S ribosomal N2
2119	3.24e-26	1.36e-28	0.164208	-11.0926	-1.82149	81.8064	ETV5	ETS variant transcription factor 5
100008587	3.44e-26	1.47e-28	0.7222	11.0858	8.0062	242.55	RNA5-8SN5	RNA, 5.8S ribosomal N5
106632260	3.93e-26	1.7e-28	0.726383	11.0726	8.04296	242.415	RNA5-8SN1	RNA, 5.8S ribosomal N1
6614	4.89e-26	2.15e-28	0.198609	-11.0518	-2.19499	202.584	SIGLEC1	sialic acid binding Ig like lectin 1
1071	5.52e-26	2.46e-28	0.223707	-11.0396	-2.46963	283.232	CETP	cholesteryl ester transfer protein
4360	6.65e-26	3.05e-28	0.193463	-11.0202	-2.13201	575.482	MRC1	mannose receptor C-type 1
5033	6.65e-26	3.02e-28	0.267767	-11.0211	-2.95108	353.277	P4HA1	prolyl 4-hydroxylase subunit alpha 1
5573	6.69e-26	3.11e-28	0.0900232	-11.0185	-0.991921	1074.87	PRKAR1A	protein kinase cAMP-dependent type I regulatory subunit alpha
221184	8.06e-26	3.8e-28	0.102766	-11.0005	-1.13048	131.276	CPNE2	copine 2
1003	8.89e-26	4.25e-28	0.131589	-10.9904	-1.44622	287.652	CDH5	cadherin 5
100874085	1.04e-25	5.05e-28	0.154316	-10.9748	-1.6936	392.767	NUCB1-AS1	NUCB1 antisense RNA 1
100422885	1.23e-25	6.13e-28	0.114448	10.9574	1.25404	285.118	MIR1244-2	microRNA 1244-2
403313	1.23e-25	6.08e-28	0.0794217	10.9581	0.870307	195.869	PLPP6	phospholipid phosphatase 6
2350	2.18e-25	1.1e-27	0.196434	-10.9043	-2.14199	175.006	FOLR2	folate receptor beta
7386	2.44e-25	1.25e-27	0.0660821	10.8929	0.719823	916.847	UQCRFS1	ubiquinol-cytochrome c reductase, Rieske iron-sulfur polypeptide 1
201799	3.34e-25	1.73e-27	0.321287	10.8632	3.49019	136.032	TMEM154	transmembrane protein 154
2675	3.44e-25	1.8e-27	0.218225	-10.8594	-2.3698	31.4889	GFRA2	GDNF family receptor alpha 2
922	4.55e-25	2.41e-27	0.259972	-10.8327	-2.8162	766.122	CD5L	CD5 molecule like
10092	7.17e-25	3.88e-27	0.0743677	10.7889	0.802349	827.196	ARPC5	actin related protein 2/3 complex subunit 5
219972	7.17e-25	3.87e-27	0.167446	-10.7893	-1.80663	463.084	MPEG1	macrophage expressed 1
100652768	1.3e-24	7.13e-27	0.105165	10.7329	1.12872	80.1419	LOC100652768	uncharacterized LOC100652768
54870	1.32e-24	7.35e-27	0.0694374	-10.7302	-0.745074	268.182	QRICH1	glutamine rich 1
55829	1.35e-24	7.56e-27	0.0762903	10.7275	0.818405	340.781	SELENOS	selenoprotein S
8202	1.94e-24	1.1e-26	0.114614	-10.6928	-1.22555	186.113	NCOA3	nuclear receptor coactivator 3
92086	2.97e-24	1.7e-26	0.208125	10.6523	2.217	17.7095	GGTLC1	gamma-glutamyltransferase light chain 1
6728	3.23e-24	1.87e-26	0.101359	10.6434	1.0788	198.922	SRP19	signal recognition particle 19
51258	3.94e-24	2.31e-26	0.0815252	10.6237	0.866097	840.259	MRPL51	mitochondrial ribosomal protein L51
51065	4.63e-24	2.74e-26	0.115075	10.6078	1.22068	710.291	RPS27L	ribosomal protein S27 like
121599	5.46e-24	3.27e-26	0.251756	-10.5912	-2.66641	8.93222	SPIC	Spi-C transcription factor
10990	6.83e-24	4.13e-26	0.197908	-10.5693	-2.09176	123.973	LILRB5	leukocyte immunoglobulin like receptor B5
6815	8.97e-24	5.49e-26	0.0963369	-10.5428	-1.01566	357.93	STYX	serine/threonine/tyrosine interacting protein
2324	1.05e-23	6.5e-26	0.17823	-10.5268	-1.87619	144.045	FLT4	fms related receptor tyrosine kinase 4
5111	1.28e-23	7.98e-26	0.0930469	10.5075	0.977692	243.38	PCNA	proliferating cell nuclear antigen
100616345	1.35e-23	8.51e-26	0.225494	10.5014	2.36801	12.3877	MIR4426	microRNA 4426
285855	1.48e-23	9.44e-26	0.0543762	10.4917	0.570496	839.295	RPL7L1	ribosomal protein L7 like 1
54931	1.48e-23	9.55e-26	0.0953195	10.4905	0.999954	171.161	TRMT10C	tRNA methyltransferase 10C, mitochondrial RNase P subunit
387036	1.66e-23	1.08e-25	0.249756	10.4792	2.61725	14.1703	GUSBP2	GUSB pseudogene 2
10575	2.39e-23	1.57e-25	0.0703291	10.4437	0.734495	876.335	CCT4	chaperonin containing TCP1 subunit 4
107986183	3.01e-23	1.99e-25	0.323437	-10.4208	-3.37047	12.4841	LOC107986183
100302183	3.15e-23	2.11e-25	0.170161	10.4155	1.77231	25.9224	MIR1825	microRNA 1825
22898	3.39e-23	2.29e-25	0.150036	-10.4076	-1.56152	40.4547	DENND3	DENN domain containing 3
51611	3.87e-23	2.64e-25	0.0657576	10.394	0.683487	258.081	DPH5	diphthamide biosynthesis 5
2310	4.24e-23	2.92e-25	0.139648	-10.3845	-1.45017	64.3421	FOXO3B	forkhead box O3B
10277	4.8e-23	3.34e-25	0.0763585	-10.3717	-0.791967	484.735	UBE4B	ubiquitination factor E4B
112268430	4.95e-23	3.47e-25	0.144507	-10.3679	-1.49823	674.914	LOC112268430
101926943	6.97e-23	4.93e-25	0.115916	-10.3342	-1.1979	52.2775	GTF2I-AS1	GTF2I antisense RNA 1
64072	7.18e-23	5.12e-25	0.171038	-10.3306	-1.76692	259.796	CDH23	cadherin related 23
10190	1.01e-22	7.27e-25	0.0902605	10.297	0.929416	118.007	TXNDC9	thioredoxin domain containing 9
51540	1.41e-22	1.02e-24	0.11633	-10.2642	-1.19403	223.128	SCLY	selenocysteine lyase
93081	1.52e-22	1.11e-24	0.110521	10.2559	1.13349	162.492	TEX30	testis expressed 30
8673	1.61e-22	1.19e-24	0.0975512	10.2497	0.999866	925.337	VAMP8	vesicle associated membrane protein 8
100130283	1.62e-22	1.21e-24	0.123107	10.2478	1.26158	231.685	LOC100130283	uncharacterized LOC100130283
1393	2.48e-22	1.87e-24	0.15021	-10.2059	-1.53303	782.299	CRHBP	corticotropin releasing hormone binding protein
4568	2.77e-22	2.1e-24	0.379726	10.1943	3.87105	150.59	TRNL2	tRNA-Leu
81609	2.96e-22	2.26e-24	0.128684	-10.1872	-1.31094	116.358	SNX27	sorting nexin 27
7409	3.18e-22	2.45e-24	0.163292	-10.1795	-1.66223	52.2603	VAV1	vav guanine nucleotide exchange factor 1
84832	4.35e-22	3.38e-24	0.288434	-10.1481	-2.92705	15.0311	ANKRD36BP1	ankyrin repeat domain 36B pseudogene 1
132299	4.41e-22	3.46e-24	0.0777599	10.1459	0.788941	843.099	OCIAD2	OCIA domain containing 2
85014	5.48e-22	4.33e-24	0.111986	10.1238	1.13373	563.856	TMEM141	transmembrane protein 141
6601	6.79e-22	5.41e-24	0.0754104	-10.102	-0.761796	383.374	SMARCC2	SWI/SNF related, matrix associated, actin dependent regulator of chromatin subfamily c member 2
100616256	6.92e-22	5.56e-24	0.174597	10.0994	1.76331	52.4536	MIR4721	microRNA 4721
105371873	7.29e-22	5.9e-24	0.378125	10.0935	3.81661	64.3635	LOC105371873
54797	1.13e-21	9.24e-24	0.0964442	10.0494	0.969209	140.01	MED18	mediator complex subunit 18
3587	1.21e-21	9.92e-24	0.179118	-10.0424	-1.79878	97.4362	IL10RA	interleukin 10 receptor subunit alpha
23179	1.25e-21	1.04e-23	0.125172	-10.0382	-1.2565	219.442	RGL1	ral guanine nucleotide dissociation stimulator like 1
6882	1.35e-21	1.13e-23	0.0844104	10.0295	0.846592	173.313	TAF11	TATA-box binding protein associated factor 11
59286	1.47e-21	1.24e-23	0.0918004	10.0206	0.919898	834.086	UBL5	ubiquitin like 5
9672	1.51e-21	1.28e-23	0.143302	-10.0173	-1.4355	629.576	SDC3	syndecan 3
29982	1.67e-21	1.42e-23	0.0745016	10.0067	0.745512	223.435	NRBF2	nuclear receptor binding factor 2
1000	1.72e-21	1.48e-23	0.105841	-10.0029	-1.05872	1143.16	CDH2	cadherin 2
7077	1.73e-21	1.5e-23	0.126211	-10.0015	-1.2623	1138.94	TIMP2	TIMP metallopeptidase inhibitor 2
6667	1.84e-21	1.6e-23	0.072949	-9.99495	-0.729122	430.759	SP1	Sp1 transcription factor
100131626	2.19e-21	1.93e-23	0.253335	-9.9768	-2.52747	9.04199	LOC100131626	uncharacterized LOC100131626
55266	2.22e-21	1.97e-23	0.0935675	9.97457	0.933295	388.007	TMEM19	transmembrane protein 19
4784	2.42e-21	2.16e-23	0.0967679	-9.96543	-0.964333	801.615	NFIX	nuclear factor I X
1837	2.47e-21	2.22e-23	0.323505	9.9626	3.22295	39.4321	DTNA	dystrobrevin alpha
6789	2.57e-21	2.33e-23	0.0953324	-9.95797	-0.949317	227.514	STK4	serine/threonine kinase 4
84696	3.92e-21	3.58e-23	0.122362	9.91518	1.21324	106.52	ABHD1	abhydrolase domain containing 1
91937	3.95e-21	3.63e-23	0.403238	-9.91373	-3.9976	92.1656	TIMD4	T cell immunoglobulin and mucin domain containing 4
9111	5.09e-21	4.7e-23	0.0797923	9.88783	0.788972	203.208	NMI	N-myc and STAT interactor
5618	5.18e-21	4.82e-23	0.141465	-9.88536	-1.39844	262.29	PRLR	prolactin receptor
339390	7.48e-21	7.01e-23	0.140838	-9.84776	-1.38694	609.377	CLEC4G	C-type lectin domain family 4 member G
23637	7.8e-21	7.35e-23	0.0891445	-9.84291	-0.877442	177.187	RABGAP1	RAB GTPase activating protein 1
22853	7.93e-21	7.53e-23	0.108175	-9.84048	-1.06449	230.1	LMTK2	lemur tyrosine kinase 2
3015	1.25e-20	1.19e-22	0.0771048	9.79425	0.755184	418.535	H2AZ1	H2A.Z variant histone 1
124817	1.36e-20	1.31e-22	0.0857273	9.78465	0.838811	103.519	CNTD1	cyclin N-terminal domain containing 1
1436	1.48e-20	1.44e-22	0.213375	-9.77527	-2.0858	591.835	CSF1R	colony stimulating factor 1 receptor
54209	1.53e-20	1.49e-22	0.470813	9.77154	4.60057	28.5322	TREM2	triggering receptor expressed on myeloid cells 2
4553	1.56e-20	1.53e-22	0.331536	9.76922	3.23885	2074.89	TRNA	tRNA-Ala
283131	2.06e-20	2.04e-22	0.483905	9.73991	4.71319	3138.76	NEAT1	nuclear paraspeckle assembly transcript 1
2168	2.31e-20	2.3e-22	0.153922	9.72778	1.49732	22194.3	FABP1	fatty acid binding protein 1
51699	2.57e-20	2.57e-22	0.060402	9.7162	0.586878	545.568	VPS29	VPS29 retromer complex component
1387	2.59e-20	2.61e-22	0.100203	-9.71461	-0.973434	484.197	CREBBP	CREB binding protein
112268437	2.61e-20	2.65e-22	0.215188	-9.71329	-2.09018	7.65957	LOC112268437	uncharacterized protein FLJ45252
558	2.67e-20	2.72e-22	0.169861	-9.71036	-1.64942	292.041	AXL	AXL receptor tyrosine kinase
1340	2.77e-20	2.85e-22	0.0971558	9.70583	0.942977	1528.28	COX6B1	cytochrome c oxidase subunit 6B1
8828	2.84e-20	2.93e-22	0.171931	-9.703	-1.66825	187.175	NRP2	neuropilin 2
8635	3.04e-20	3.15e-22	0.112844	-9.69538	-1.09407	410.828	RNASET2	ribonuclease T2
359845	3.08e-20	3.22e-22	0.127263	-9.69326	-1.23359	151.777	RFLNB	refilin B
102465428	3.75e-20	3.94e-22	0.200106	-9.67258	-1.93554	52.9226	MIR6717	microRNA 6717
6566	3.96e-20	4.19e-22	0.170688	-9.66628	-1.64991	638.423	SLC16A1	solute carrier family 16 member 1
7979	4.01e-20	4.27e-22	0.106081	9.66435	1.02521	1073.91	SEM1	SEM1 26S proteasome subunit
3950	4.16e-20	4.46e-22	0.122686	9.66001	1.18515	3583.05	LECT2	leukocyte cell derived chemotaxin 2
8642	4.22e-20	4.55e-22	0.171619	-9.65802	-1.6575	126.529	DCHS1	dachsous cadherin-related 1
84918	4.99e-20	5.41e-22	0.0613917	9.64021	0.591829	173.119	LRP11	LDL receptor related protein 11
100463487	5.39e-20	5.89e-22	0.234654	9.63137	2.26004	453.881	MTRNR2L9	MT-RNR2 like 9 (pseudogene)
107984974	5.39e-20	5.9e-22	0.0812568	9.63119	0.7826	1606.29	LOC107984974	SMAD specific E3 ubiquitin protein ligase 2 (SMURF2) pseudogene
4575	5.49e-20	6.05e-22	0.404995	9.62863	3.89954	195.379	TRNS2	tRNA-Ser
28998	6.1e-20	6.76e-22	0.111802	9.61724	1.07523	318.134	MRPL13	mitochondrial ribosomal protein L13
1849	6.33e-20	7.06e-22	0.0914172	-9.61286	-0.878781	79.3431	DUSP7	dual specificity phosphatase 7
9883	6.33e-20	7.1e-22	0.0707316	-9.6122	-0.679886	323.402	POM121	POM121 transmembrane nucleoporin
10894	6.33e-20	7.14e-22	0.260691	-9.61169	-2.50568	459.081	LYVE1	lymphatic vessel endothelial hyaluronan receptor 1
147837	6.72e-20	7.63e-22	0.130487	9.60482	1.25331	91.9595	ZNF563	zinc finger protein 563
6233	9.02e-20	1.03e-21	0.100643	9.57398	0.963557	4015.21	RPS27A	ribosomal protein S27a
107986158	9.43e-20	1.08e-21	0.193417	-9.5688	-1.85077	8.39156	LOC107986158
2321	1.02e-19	1.18e-21	0.1583	-9.56022	-1.51338	237.514	FLT1	fms related receptor tyrosine kinase 1
5581	1.11e-19	1.29e-21	0.247167	9.55028	2.36052	259.506	PRKCE	protein kinase C epsilon
101929243	1.11e-19	1.29e-21	0.140987	-9.55054	-1.3465	86.3846	ILRUN-AS1	ILRUN antisense RNA 1
55015	1.35e-19	1.58e-21	0.0941991	9.52966	0.897686	183.367	PRPF39	pre-mRNA processing factor 39
53826	1.57e-19	1.86e-21	0.118599	-9.51265	-1.1282	311.267	FXYD6	FXYD domain containing ion transport regulator 6
875	1.57e-19	1.85e-21	0.116916	-9.51308	-1.11224	2083.98	CBS	cystathionine beta-synthase
100873941	1.62e-19	1.93e-21	0.21163	-9.50899	-2.01239	12.2691	OPA1-AS1	OPA1 antisense RNA 1
23136	2.14e-19	2.56e-21	0.185859	-9.47933	-1.76182	76.0502	EPB41L3	erythrocyte membrane protein band 4.1 like 3
6189	2.27e-19	2.74e-21	0.0899113	9.47223	0.851661	4317.46	RPS3A	ribosomal protein S3A
29916	2.46e-19	2.98e-21	0.0925027	9.46341	0.875391	159.311	SNX11	sorting nexin 11
388325	2.55e-19	3.11e-21	0.151443	-9.4591	-1.43252	75.6591	SCIMP	SLP adaptor and CSK interacting membrane protein
100422872	2.66e-19	3.25e-21	0.124503	9.45438	1.1771	73.5866	MIR1244-3	microRNA 1244-3
112268313	2.76e-19	3.39e-21	0.650331	9.44996	6.1456	519.886	LOC112268313
30835	2.81e-19	3.48e-21	0.259053	-9.4472	-2.44732	107.937	CD209	CD209 molecule
64430	2.95e-19	3.66e-21	0.100556	9.44187	0.949437	492.018	PCNX4	pecanex 4
5683	3.14e-19	3.94e-21	0.0882312	9.43421	0.832392	1868.85	PSMA2	proteasome 20S subunit alpha 2
26790	3.14e-19	3.92e-21	0.183004	9.43473	1.72659	18.1497	SNORD58B	small nucleolar RNA, C/D box 58B
57121	4.32e-19	5.45e-21	0.182012	-9.40016	-1.71094	19.642	LPAR5	lysophosphatidic acid receptor 5
9079	4.68e-19	5.94e-21	0.162461	-9.39112	-1.52569	166.267	LDB2	LIM domain binding 2
102465134	5.32e-19	6.79e-21	0.195383	-9.37702	-1.83211	11.7461	MIR6126	microRNA 6126
8760	5.37e-19	6.89e-21	0.0912732	-9.37549	-0.855731	628.087	CDS2	CDP-diacylglycerol synthase 2
7873	6.12e-19	7.88e-21	0.179042	9.36125	1.67605	399.627	MANF	mesencephalic astrocyte derived neurotrophic factor
103504734	6.32e-19	8.17e-21	0.123073	9.35741	1.15164	68.7928	MIR1244-4	microRNA 1244-4
55177	6.49e-19	8.44e-21	0.0727935	9.354	0.68091	632.545	RMDN3	regulator of microtubule dynamics 3
1043	6.83e-19	8.93e-21	0.234795	9.34803	2.19487	70.0913	CD52	CD52 molecule
79718	7.44e-19	9.77e-21	0.0974814	-9.33846	-0.910326	448.509	TBL1XR1	TBL1X/Y related 1
100131205	7.88e-19	1.04e-20	0.105247	9.33187	0.982153	270.315	RPL21P28	ribosomal protein L21 pseudogene 28
84817	8.61e-19	1.14e-20	0.10017	9.322	0.933788	470.07	TXNDC17	thioredoxin domain containing 17
6275	9.99e-19	1.33e-20	0.178981	9.30571	1.66555	135.071	S100A4	S100 calcium binding protein A4
54543	1.02e-18	1.36e-20	0.106653	9.30345	0.992239	1222.22	TOMM7	translocase of outer mitochondrial membrane 7
107984114	1.08e-18	1.45e-20	0.456619	9.29659	4.245	17.5586	MIR583HG	MIR583 host gene
23113	1.12e-18	1.52e-20	0.084751	-9.29167	-0.787478	169.114	CUL9	cullin 9
50511	1.19e-18	1.61e-20	0.107663	9.28521	0.999677	153.354	SYCP3	synaptonemal complex protein 3
5939	1.3e-18	1.78e-20	0.13424	-9.27504	-1.24509	122.742	RBMS2	RNA binding motif single stranded interacting protein 2
57134	1.41e-18	1.94e-20	0.137941	-9.26568	-1.27812	401.663	MAN1C1	mannosidase alpha class 1C member 1
57402	1.6e-18	2.2e-20	0.169183	9.25216	1.56531	128.129	S100A14	S100 calcium binding protein A14
515	1.64e-18	2.27e-20	0.074624	9.24882	0.690184	1489.22	ATP5PB	ATP synthase peripheral stalk-membrane subunit b
254065	1.77e-18	2.45e-20	0.113925	-9.24047	-1.05272	94.0518	BRWD3	bromodomain and WD repeat domain containing 3
23508	1.92e-18	2.68e-20	0.314584	9.2309	2.90389	56.3226	TTC9	tetratricopeptide repeat domain 9
5641	1.95e-18	2.73e-20	0.0918321	-9.22892	-0.84751	1216.84	LGMN	legumain
3150	1.97e-18	2.77e-20	0.0909075	9.22738	0.838838	571.282	HMGN1	high mobility group nucleosome binding domain 1
10955	2.05e-18	2.9e-20	0.0731963	-9.2225	-0.675053	1339	SERINC3	serine incorporator 3
102288414	2.07e-18	2.94e-20	0.106336	9.22119	0.980539	91.9621	C11orf98	chromosome 11 open reading frame 98
101928120	2.32e-18	3.31e-20	0.106322	9.20848	0.979069	88.7428	LOC101928120	uncharacterized LOC101928120
84134	2.48e-18	3.55e-20	0.0956398	9.20078	0.879961	219.237	TOMM40L	translocase of outer mitochondrial membrane 40 like
102724560	2.53e-18	3.64e-20	0.122199	-9.1981	-1.124	2032.61	LOC102724560	cystathionine beta-synthase like
27151	2.68e-18	3.88e-20	0.248187	-9.19131	-2.28117	26.4319	CPAMD8	C3 and PZP like alpha-2-macroglobulin domain containing 8
150248	3.19e-18	4.64e-20	0.134518	-9.17206	-1.2338	265.672	C22orf15	chromosome 22 open reading frame 15
5706	3.87e-18	5.66e-20	0.0807619	9.15072	0.739029	507.216	PSMC6	proteasome 26S subunit, ATPase 6
81619	4.08e-18	5.98e-20	0.0814533	-9.14462	-0.744859	289.398	TSPAN14	tetraspanin 14
64129	4.71e-18	6.93e-20	0.207123	-9.12871	-1.89076	106.209	TINAGL1	tubulointerstitial nephritis antigen like 1
50488	4.79e-18	7.08e-20	0.100236	-9.12641	-0.914795	312.449	MINK1	misshapen like kinase 1
9414	5.79e-18	8.6e-20	0.0857706	-9.10535	-0.780972	835.478	TJP2	tight junction protein 2
7062	6.28e-18	9.36e-20	0.305308	-9.09611	-2.77711	6.96509	TCHH	trichohyalin
103910	6.39e-18	9.56e-20	0.0954003	9.09379	0.86755	1962.34	MYL12B	myosin light chain 12B
59339	6.51e-18	9.79e-20	0.105713	-9.09125	-0.961066	178.533	PLEKHA2	pleckstrin homology domain containing A2
80237	7.95e-18	1.2e-19	0.148738	9.06899	1.3489	48.2617	ELL3	elongation factor for RNA polymerase II 3
5430	8.26e-18	1.25e-19	0.0752891	-9.06434	-0.682447	620.755	POLR2A	RNA polymerase II subunit A
4556	8.51e-18	1.3e-19	0.214514	9.06068	1.94365	12534.9	TRNE	tRNA-Glu
51330	8.79e-18	1.34e-19	0.333406	9.05669	3.01956	46.814	TNFRSF12A	TNF receptor superfamily member 12A
57161	9.25e-18	1.42e-19	0.208806	-9.05066	-1.88983	36.9658	PELI2	pellino E3 ubiquitin protein ligase family member 2
1506	9.27e-18	1.43e-19	0.206218	9.04996	1.86626	15.717	CTRL	chymotrypsin like
170384	1.14e-17	1.77e-19	0.135681	-9.02676	-1.22476	40.1673	FUT11	fucosyltransferase 11
79369	1.18e-17	1.83e-19	0.0894488	9.02302	0.807099	146.603	B3GNT4	UDP-GlcNAc:betaGal beta-1,3-N-acetylglucosaminyltransferase 4
7994	1.19e-17	1.86e-19	0.112544	-9.02093	-1.01525	334.241	KAT6A	lysine acetyltransferase 6A
137682	1.19e-17	1.87e-19	0.116614	9.02074	1.05194	179.134	NDUFAF6	NADH:ubiquinone oxidoreductase complex assembly factor 6
23166	1.34e-17	2.11e-19	0.200871	-9.00726	-1.8093	743.078	STAB1	stabilin 1
7597	1.53e-17	2.43e-19	0.0823448	-8.99209	-0.740451	337.201	ZBTB25	zinc finger and BTB domain containing 25
113218505	1.59e-17	2.52e-19	0.326589	8.98772	2.93529	15.0809	MIR10527	microRNA 10527
56413	1.73e-17	2.76e-19	0.200642	-8.97773	-1.80131	20.2832	LTB4R2	leukotriene B4 receptor 2
7855	1.82e-17	2.91e-19	0.083347	-8.97224	-0.747809	675.731	FZD5	frizzled class receptor 5
23239	1.87e-17	3e-19	0.141602	-8.96859	-1.26997	522.896	PHLPP1	PH domain and leucine rich repeat protein phosphatase 1
445	1.98e-17	3.19e-19	0.177398	-8.9619	-1.58983	23689.4	ASS1	argininosuccinate synthase 1
3875	1.98e-17	3.21e-19	0.161185	8.9612	1.44441	3376.42	KRT18	keratin 18
5464	2.38e-17	3.88e-19	0.0871527	8.94047	0.779186	975.896	PPA1	inorganic pyrophosphatase 1
5970	2.44e-17	3.98e-19	0.0925651	-8.93764	-0.827314	559.533	RELA	RELA proto-oncogene, NF-kB subunit
9612	2.5e-17	4.09e-19	0.131249	-8.93454	-1.17265	694.575	NCOR2	nuclear receptor corepressor 2
27154	3.03e-17	4.97e-19	0.0970498	-8.91283	-0.864988	361.26	BRPF3	bromodomain and PHD finger containing 3
25764	3.18e-17	5.24e-19	0.108731	8.90703	0.968471	274.905	HYPK	huntingtin interacting protein K
7298	3.43e-17	5.68e-19	0.180263	8.89803	1.60398	47.2669	TYMS	thymidylate synthetase
10426	3.74e-17	6.22e-19	0.0917213	-8.88798	-0.815217	154.011	TUBGCP3	tubulin gamma complex associated protein 3
8826	3.85e-17	6.43e-19	0.162046	-8.88433	-1.43967	477.369	IQGAP1	IQ motif containing GTPase activating protein 1
9590	4.05e-17	6.8e-19	0.188391	-8.8782	-1.67257	333.377	AKAP12	A-kinase anchoring protein 12
2650	4.06e-17	6.84e-19	0.189971	-8.87753	-1.68647	31.044	GCNT1	glucosaminyl (N-acetyl) transferase 1
23211	4.08e-17	6.89e-19	0.122537	-8.87664	-1.08772	201.868	ZC3H4	zinc finger CCCH-type containing 4
109136579	4.13e-17	7e-19	0.617863	8.8749	5.48347	19725.3	TALAM1	TALAM1 transcript, MALAT1 antisense RNA
51499	4.26e-17	7.25e-19	0.100997	8.87099	0.895944	321.086	TRIAP1	TP53 regulated inhibitor of apoptosis 1
22838	4.28e-17	7.3e-19	0.108423	-8.87018	-0.961733	148.256	RNF44	ring finger protein 44
83953	4.42e-17	7.57e-19	0.279024	8.86612	2.47386	179.808	FCAMR	Fc alpha and mu receptor
3162	5.39e-17	9.28e-19	0.156698	-8.84344	-1.38575	642.651	HMOX1	heme oxygenase 1
23133	5.67e-17	9.79e-19	0.14437	-8.83746	-1.27586	251.192	PHF8	PHD finger protein 8
10395	6.29e-17	1.09e-18	0.105097	-8.82544	-0.92753	405.195	DLC1	DLC1 Rho GTPase activating protein
94	7.05e-17	1.23e-18	0.167626	-8.81226	-1.47716	70.5182	ACVRL1	activin A receptor like type 1
100533179	7.22e-17	1.26e-18	0.102976	-8.80921	-0.907136	296.936	UBE2F-SCLY	UBE2F-SCLY readthrough (NMD candidate)
4089	7.56e-17	1.32e-18	0.0689538	-8.80365	-0.607045	646.062	SMAD4	SMAD family member 4
7381	7.91e-17	1.4e-18	0.0909621	8.79777	0.800263	1775.26	UQCRB	ubiquinol-cytochrome c reductase binding protein
9701	7.91e-17	1.39e-18	0.0990408	-8.79808	-0.871369	1166.8	PPP6R2	protein phosphatase 6 regulatory subunit 2
378938	7.96e-17	1.41e-18	0.612859	8.79658	5.39106	21426.9	MALAT1	metastasis associated lung adenocarcinoma transcript 1
8291	8.14e-17	1.45e-18	0.136411	-8.79365	-1.19955	506.139	DYSF	dysferlin
801	8.46e-17	1.51e-18	0.0834831	-8.78898	-0.733732	3081.87	CALM1	calmodulin 1
23654	8.79e-17	1.57e-18	0.121655	-8.7843	-1.06866	2991.13	PLXNB2	plexin B2
23095	9e-17	1.62e-18	0.095234	-8.78117	-0.836266	620.364	KIF1B	kinesin family member 1B
23328	9.29e-17	1.68e-18	0.114599	-8.77725	-1.00587	178.365	SASH1	SAM and SH3 domain containing 1
116842	9.56e-17	1.74e-18	0.160278	8.77315	1.40614	1994.4	LEAP2	liver enriched antimicrobial peptide 2
80833	9.56e-17	1.73e-18	0.200784	8.77341	1.76156	1156.89	APOL3	apolipoprotein L3
28972	1e-16	1.83e-18	0.0782602	8.76725	0.686127	1040.12	SPCS1	signal peptidase complex subunit 1
4846	1.03e-16	1.89e-18	0.15433	-8.76384	-1.35253	67.0016	NOS3	nitric oxide synthase 3
8496	1.05e-16	1.92e-18	0.119466	-8.76176	-1.04673	338.803	PPFIBP1	PPFIA binding protein 1
119032	1.05e-16	1.93e-18	0.164433	8.76134	1.44065	536.658	BORCS7	BLOC-1 related complex subunit 7
7049	1.11e-16	2.05e-18	0.126293	-8.75476	-1.10567	401.23	TGFBR3	transforming growth factor beta receptor 3
55969	1.16e-16	2.16e-18	0.0996354	8.74868	0.871678	388.89	RAB5IF	RAB5 interacting factor
3766	1.18e-16	2.19e-18	0.34006	-8.7468	-2.97444	34.6074	KCNJ10	potassium inwardly rectifying channel subfamily J member 10
83394	1.3e-16	2.43e-18	0.18809	-8.73552	-1.64306	118.355	PITPNM3	PITPNM family member 3
124842	1.35e-16	2.52e-18	0.251562	-8.73099	-2.19639	20.2572	TMEM132E	transmembrane protein 132E
1589	1.36e-16	2.57e-18	0.181528	8.72914	1.58458	31.7245	CYP21A2	cytochrome P450 family 21 subfamily A member 2
3930	1.44e-16	2.71e-18	0.116006	-8.72296	-1.01191	362.16	LBR	lamin B receptor
653162	1.45e-16	2.74e-18	0.0849007	8.72167	0.740476	90.9788	RPSAP9	ribosomal protein SA pseudogene 9
79081	1.59e-16	3.03e-18	0.107965	8.71035	0.940417	101.86	LBHD1	LBH domain containing 1
51019	1.69e-16	3.22e-18	0.099056	8.70336	0.86212	211.373	WASHC3	WASH complex subunit 3
79813	1.77e-16	3.39e-18	0.0981497	-8.69769	-0.853676	372.152	EHMT1	euchromatic histone lysine methyltransferase 1
26262	1.88e-16	3.6e-18	0.101649	8.69086	0.883415	392.244	TSPAN17	tetraspanin 17
57226	2.03e-16	3.91e-18	0.0758794	8.68137	0.658737	236.918	LYRM2	LYR motif containing 2
221421	2.04e-16	3.94e-18	0.104602	8.68042	0.907985	125.409	RSPH9	radial spoke head component 9
5524	2.11e-16	4.1e-18	0.124256	8.67594	1.07804	1298.07	PTPA	protein phosphatase 2 phosphatase activator
107985285	2.11e-16	4.1e-18	0.46265	8.67602	4.01396	11.6583	LOC107985285	uncharacterized LOC107985285
23389	2.19e-16	4.27e-18	0.138399	-8.67128	-1.20009	298.196	MED13L	mediator complex subunit 13L
7074	2.25e-16	4.4e-18	0.161268	-8.66787	-1.39785	72.4156	TIAM1	TIAM Rac1 associated GEF 1
84933	2.33e-16	4.57e-18	0.122461	8.66367	1.06096	51.576	C8orf76	chromosome 8 open reading frame 76
5138	2.37e-16	4.67e-18	0.172283	-8.66128	-1.49219	292.644	PDE2A	phosphodiesterase 2A
10409	2.43e-16	4.79e-18	0.198583	-8.65822	-1.71937	120.254	BASP1	brain abundant membrane attached signal protein 1
4628	2.52e-16	4.99e-18	0.103616	-8.65354	-0.896647	766.969	MYH10	myosin heavy chain 10
414241	2.55e-16	5.06e-18	0.0971417	8.65197	0.840468	178.061	SHLD2P1	shieldin complex subunit 2 pseudogene 1
9053	2.55e-16	5.08e-18	0.0660005	-8.65154	-0.571006	377.857	MAP7	microtubule associated protein 7
79856	2.69e-16	5.38e-18	0.148837	8.64507	1.28671	1990.64	SNX22	sorting nexin 22
285148	2.7e-16	5.42e-18	0.0729469	8.64411	0.630561	339.598	IAH1	isoamyl acetate hydrolyzing esterase 1 (putative)
7580	2.87e-16	5.78e-18	0.10979	8.63682	0.948232	150.442	ZNF32	zinc finger protein 32
9474	3.52e-16	7.12e-18	0.06885	8.61304	0.593008	294.937	ATG5	autophagy related 5
2444	3.94e-16	7.99e-18	0.10462	-8.59979	-0.899709	653.733	FRK	fyn related Src family tyrosine kinase
92181	4.07e-16	8.27e-18	0.0867012	8.59581	0.745268	219.691	UBTD2	ubiquitin domain containing 2
100529097	4.08e-16	8.32e-18	0.0698369	8.59505	0.600252	991.934	RPL36A-HNRNPH2	RPL36A-HNRNPH2 readthrough
5725	4.1e-16	8.4e-18	0.0886783	-8.59402	-0.762103	874.734	PTBP1	polypyrimidine tract binding protein 1
51124	4.79e-16	9.84e-18	0.0553653	8.57583	0.474804	356.789	IER3IP1	immediate early response 3 interacting protein 1
54460	5.19e-16	1.07e-17	0.0705578	8.56624	0.604415	370.959	MRPS21	mitochondrial ribosomal protein S21
9681	5.22e-16	1.08e-17	0.126892	-8.56535	-1.08687	127.505	DEPDC5	DEP domain containing 5, GATOR1 subcomplex subunit
1649	5.34e-16	1.11e-17	0.128706	8.56223	1.10201	93.3629	DDIT3	DNA damage inducible transcript 3
840	5.46e-16	1.13e-17	0.125441	8.55937	1.07369	203.904	CASP7	caspase 7
55848	6.35e-16	1.32e-17	0.094211	8.54159	0.804712	119.622	PLGRKT	plasminogen receptor with a C-terminal lysine
3339	6.68e-16	1.4e-17	0.195355	-8.53508	-1.66737	777.911	HSPG2	heparan sulfate proteoglycan 2
2081	6.68e-16	1.4e-17	0.144593	-8.53504	-1.2341	227.788	ERN1	endoplasmic reticulum to nucleus signaling 1
54538	8.03e-16	1.69e-17	0.132118	-8.51347	-1.12478	190.08	ROBO4	roundabout guidance receptor 4
56941	8.11e-16	1.71e-17	0.0656755	8.51193	0.559025	440.678	HMCES	5-hydroxymethylcytosine binding, ES cell specific
482	8.21e-16	1.74e-17	0.228326	-8.51018	-1.94309	37.5371	ATP1B2	ATPase Na+/K+ transporting subunit beta 2
79031	8.36e-16	1.77e-17	0.118702	8.5077	1.00988	82.9799	PDCL3	phosducin like 3
1958	8.69e-16	1.85e-17	0.376581	-8.50254	-3.20189	351.019	EGR1	early growth response 1
414197	8.69e-16	1.85e-17	0.169853	8.50259	1.44419	24.1599	ZNF32-AS1	ZNF32 antisense RNA 1
255762	9.25e-16	1.98e-17	0.170204	-8.49495	-1.44588	55.9537	PDZD9	PDZ domain containing 9
100507008	9.43e-16	2.03e-17	0.180371	8.49227	1.53176	414.048	LINC00844	long intergenic non-protein coding RNA 844
55505	1.08e-15	2.32e-17	0.0864302	8.47648	0.732624	397.394	NOP10	NOP10 ribonucleoprotein
334	1.13e-15	2.45e-17	0.0962174	-8.47021	-0.814982	7178.86	APLP2	amyloid beta precursor like protein 2
5204	1.14e-15	2.47e-17	0.0958954	8.46901	0.812139	1202	PFDN5	prefoldin subunit 5
4329	1.19e-15	2.58e-17	0.203302	-8.46429	-1.72081	3879.05	ALDH6A1	aldehyde dehydrogenase 6 family member A1
2022	1.19e-15	2.59e-17	0.138801	-8.46385	-1.17479	1168.91	ENG	endoglin
6144	1.21e-15	2.64e-17	0.120589	8.46161	1.02038	1471.7	RPL21	ribosomal protein L21
6726	1.21e-15	2.65e-17	0.0690325	8.46082	0.584072	1620.81	SRP9	signal recognition particle 9
115201	1.27e-15	2.78e-17	0.0943881	8.45537	0.798087	217.106	ATG4A	autophagy related 4A cysteine peptidase
112268195	1.29e-15	2.85e-17	0.258477	-8.45254	-2.18479	5.88515	LOC112268195
6575	1.4e-15	3.09e-17	0.0950594	-8.44322	-0.802607	865.811	SLC20A2	solute carrier family 20 member 2
6119	1.41e-15	3.12e-17	0.106791	8.44194	0.901522	249.506	RPA3	replication protein A3
9580	1.48e-15	3.3e-17	0.0714928	-8.43535	-0.603066	265.547	SOX13	SRY-box transcription factor 13
440434	1.5e-15	3.34e-17	0.116892	-8.43388	-0.985855	25.867	NPEPPSP1	NPEPPS pseudogene 1
255520	1.51e-15	3.38e-17	0.0822865	8.43276	0.693903	241.614	ELMOD2	ELMO domain containing 2
4564	1.66e-15	3.72e-17	0.383973	8.42132	3.23356	148.499	TRNH	tRNA-His
7107	1.68e-15	3.77e-17	0.128527	-8.41984	-1.08218	177.418	GPR137B	G protein-coupled receptor 137B
401466	1.71e-15	3.86e-17	0.109108	8.4172	0.91838	289.523	RBIS	ribosomal biogenesis factor
58191	1.71e-15	3.87e-17	0.112587	-8.41671	-0.947609	491.503	CXCL16	C-X-C motif chemokine ligand 16
3635	1.86e-15	4.21e-17	0.147365	-8.4068	-1.23887	111.811	INPP5D	inositol polyphosphate-5-phosphatase D
1874	1.92e-15	4.37e-17	0.0771255	-8.40244	-0.648042	119.023	E2F4	E2F transcription factor 4
83938	1.92e-15	4.39e-17	0.0949044	8.40206	0.797392	167.029	LRMDA	leucine rich melanocyte differentiation associated
84268	1.97e-15	4.51e-17	0.0798917	8.39877	0.670992	240.449	RPAIN	RPA interacting protein
100129424	2.14e-15	4.91e-17	0.399993	8.38892	3.35551	9.4559	RPL19P12	ribosomal protein L19 pseudogene 12
283651	2.15e-15	4.94e-17	0.146866	8.38814	1.23194	23.7347	HMGN2P46	high mobility group nucleosomal binding domain 2 pseudogene 46
106635532	2.19e-15	5.04e-17	0.143883	-8.38572	-1.20657	46.0944	SNORA100	small nucleolar RNA, H/ACA box 100
65108	2.21e-15	5.11e-17	0.0969011	-8.3841	-0.812429	328.276	MARCKSL1	MARCKS like 1
106633814	2.31e-15	5.36e-17	0.121797	-8.37862	-1.02049	53.8921	SNORA86	small nucleolar RNA, H/ACA box 86
57862	2.32e-15	5.39e-17	0.0978153	8.37787	0.819484	154.536	ZNF410	zinc finger protein 410
105374739	2.38e-15	5.54e-17	0.18526	-8.3746	-1.55148	150.476	LOC105374739	uncharacterized LOC105374739
84661	2.43e-15	5.69e-17	0.0706223	8.37156	0.591219	279.749	DPY30	dpy-30 histone methyltransferase complex regulatory subunit
155038	2.43e-15	5.69e-17	0.155551	-8.37151	-1.3022	214.072	GIMAP8	GTPase, IMAP family member 8
3759	2.57e-15	6.04e-17	0.319395	-8.36451	-2.67158	14.9177	KCNJ2	potassium inwardly rectifying channel subfamily J member 2
338442	2.77e-15	6.54e-17	0.281197	-8.35505	-2.34941	10.0453	HCAR2	hydroxycarboxylic acid receptor 2
79068	2.83e-15	6.7e-17	0.086567	-8.35216	-0.723021	275.349	FTO	FTO alpha-ketoglutarate dependent dioxygenase
105374304	3.11e-15	7.37e-17	0.257559	-8.34093	-2.14828	40.4106	LOC105374304	uncharacterized LOC105374304
10651	3.22e-15	7.65e-17	0.0906402	8.33646	0.755619	129.059	MTX2	metaxin 2
54504	3.22e-15	7.67e-17	0.16948	-8.33616	-1.41281	315.51	CPVL	carboxypeptidase vitellogenic like
25823	3.35e-15	8e-17	0.201237	8.33119	1.67654	32.8433	TPSG1	tryptase gamma 1
90139	3.39e-15	8.13e-17	0.162978	-8.32939	-1.35751	115.074	TSPAN18	tetraspanin 18
57192	3.54e-15	8.51e-17	0.119899	-8.32399	-0.998041	198.216	MCOLN1	mucolipin TRP cation channel 1
533	3.56e-15	8.57e-17	0.118144	8.32309	0.983323	652.357	ATP6V0B	ATPase H+ transporting V0 subunit b
23129	3.59e-15	8.67e-17	0.13995	-8.32172	-1.16462	478.735	PLXND1	plexin D1
5165	3.72e-15	9e-17	0.158415	-8.31724	-1.31757	251.43	PDK3	pyruvate dehydrogenase kinase 3
1590	3.84e-15	9.32e-17	0.174109	8.3132	1.4474	28.0161	CYP21A1P	cytochrome P450 family 21 subfamily A member 1, pseudogene
29121	3.89e-15	9.46e-17	0.137647	8.31133	1.14403	56.17	CLEC2D	C-type lectin domain family 2 member D
101928140	3.98e-15	9.73e-17	0.169291	-8.30801	-1.40647	18.4173	PTPRK-AS1	PTPRK antisense RNA 1
374659	3.98e-15	9.73e-17	0.103784	8.30808	0.862248	150.133	HDDC3	HD domain containing 3
5054	4.06e-15	9.95e-17	0.276453	8.30535	2.29604	334.985	SERPINE1	serpin family E member 1
107984805	4.06e-15	9.99e-17	0.610243	8.30492	5.06802	97.6226	LOC107984805	uncharacterized LOC107984805
26269	4.09e-15	1.01e-16	0.114842	8.30364	0.953608	420.429	FBXO8	F-box protein 8
3709	4.13e-15	1.02e-16	0.104988	-8.30232	-0.871642	2891.88	ITPR2	inositol 1,4,5-trisphosphate receptor type 2
51668	4.31e-15	1.07e-16	0.0952248	8.29678	0.790059	134.334	HSPB11	heat shock protein family B (small) member 11
60592	4.47e-15	1.11e-16	0.103207	8.2924	0.855833	378.198	SCOC	short coiled-coil protein
83593	4.51e-15	1.12e-16	0.0863496	-8.29097	-0.715922	257.189	RASSF5	Ras association domain family member 5
4881	4.86e-15	1.22e-16	0.178224	-8.28158	-1.47598	140.056	NPR1	natriuretic peptide receptor 1
23412	4.86e-15	1.22e-16	0.0888051	8.28139	0.735429	220.415	COMMD3	COMM domain containing 3
1164	5.06e-15	1.27e-16	0.201218	8.27629	1.66534	52.9419	CKS2	CDC28 protein kinase regulatory subunit 2
1373	5.15e-15	1.3e-16	0.186232	-8.27355	-1.5408	35081.9	CPS1	carbamoyl-phosphate synthase 1
57827	5.15e-15	1.3e-16	0.0868313	8.27369	0.718415	131.548	C6orf47	chromosome 6 open reading frame 47
4247	5.17e-15	1.31e-16	0.101983	8.27286	0.843695	498.611	MGAT2	alpha-1,6-mannosyl-glycoprotein 2-beta-N-acetylglucosaminyltransferase
112495	5.21e-15	1.32e-16	0.104557	8.27138	0.864828	197.041	GTF3C6	general transcription factor IIIC subunit 6
11326	5.21e-15	1.33e-16	0.250104	-8.27127	-2.06868	261.901	VSIG4	V-set and immunoglobulin domain containing 4
10654	5.34e-15	1.37e-16	0.105221	8.2677	0.869932	676.077	PMVK	phosphomevalonate kinase
10778	5.34e-15	1.36e-16	0.0901231	8.26788	0.745127	237.005	ZNF271P	zinc finger protein 271, pseudogene
60492	5.51e-15	1.41e-16	0.0926892	8.26369	0.765955	394.383	CCDC90B	coiled-coil domain containing 90B
91408	5.91e-15	1.52e-16	0.0718364	8.25502	0.593011	223.96	BTF3L4	basic transcription factor 3 like 4
1822	6.84e-15	1.76e-16	0.108377	-8.23733	-0.892736	263.222	ATN1	atrophin 1
51510	6.9e-15	1.78e-16	0.0668762	8.236	0.550792	323.922	CHMP5	charged multivesicular body protein 5
25942	7.77e-15	2.01e-16	0.0832404	-8.22152	-0.684363	360.125	SIN3A	SIN3 transcription regulator family member A
107986265	8.17e-15	2.13e-16	0.0904674	8.21479	0.743171	113.473	LOC107986265
10794	8.17e-15	2.13e-16	0.27834	-8.2148	-2.28651	10.5877	ZNF460	zinc finger protein 460
30834	8.62e-15	2.25e-16	0.125298	8.2081	1.02845	95.7671	POLR1H	RNA polymerase I subunit H
7010	8.63e-15	2.25e-16	0.153473	-8.2077	-1.25966	159.5	TEK	TEK receptor tyrosine kinase
107986874	8.68e-15	2.27e-16	0.71308	8.20671	5.85205	46.3557	LOC107986874	replaced by ID 6641
23013	8.82e-15	2.32e-16	0.139012	-8.20453	-1.14052	436.622	SPEN	spen family transcriptional repressor
2963	9.14e-15	2.4e-16	0.102017	8.19996	0.836532	122.094	GTF2F2	general transcription factor IIF subunit 2
54497	9.21e-15	2.43e-16	0.117444	-8.19867	-0.962881	124.326	HEATR5B	HEAT repeat containing 5B
10131	9.45e-15	2.5e-16	0.0830349	-8.19527	-0.680493	1134.99	TRAP1	TNF receptor associated protein 1
112752	1.04e-14	2.77e-16	0.101884	8.18311	0.833726	105.743	IFT43	intraflagellar transport 43
9640	1.04e-14	2.77e-16	0.083257	-8.18281	-0.681276	335.409	ZNF592	zinc finger protein 592
6616	1.04e-14	2.77e-16	0.337628	8.18289	2.76277	15.5714	SNAP25	synaptosome associated protein 25
114108587	1.11e-14	2.95e-16	0.133715	-8.17516	-1.09314	23.9696	ATF7-NPFF	ATF7-NPFF readthrough
113444	1.13e-14	3.03e-16	0.0733184	8.1723	0.59918	352.541	SMIM12	small integral membrane protein 12
6712	1.14e-14	3.05e-16	0.146854	-8.17134	-1.2	1017.12	SPTBN2	spectrin beta, non-erythrocytic 2
9616	1.22e-14	3.27e-16	0.0813147	8.16276	0.663753	345.005	RNF7	ring finger protein 7
127544	1.31e-14	3.53e-16	0.0807502	-8.15366	-0.658409	109.701	RNF19B	ring finger protein 19B
22849	1.31e-14	3.53e-16	0.1525	-8.15382	-1.24346	191.575	CPEB3	cytoplasmic polyadenylation element binding protein 3
55691	1.39e-14	3.77e-16	0.107255	-8.14575	-0.87367	210.325	FRMD4A	FERM domain containing 4A
5253	1.49e-14	4.06e-16	0.0982918	-8.13686	-0.799787	150.044	PHF2	PHD finger protein 2
643834	1.5e-14	4.08e-16	0.330982	-8.13625	-2.69295	6.19604	PGA3	pepsinogen A3
54108	1.55e-14	4.24e-16	0.109649	-8.13156	-0.891621	145.047	CHRAC1	chromatin accessibility complex subunit 1
4738	1.59e-14	4.34e-16	0.0813446	8.12877	0.661232	525.715	NEDD8	NEDD8 ubiquitin like modifier
79017	1.63e-14	4.46e-16	0.0957395	8.1255	0.777931	227.54	GGCT	gamma-glutamylcyclotransferase
23043	1.64e-14	4.51e-16	0.206381	-8.12408	-1.67666	47.5262	TNIK	TRAF2 and NCK interacting kinase
4548	1.65e-14	4.53e-16	0.122428	-8.12337	-0.994532	138.755	MTR	5-methyltetrahydrofolate-homocysteine methyltransferase
85358	1.86e-14	5.13e-16	0.165026	-8.10833	-1.33808	219.655	SHANK3	SH3 and multiple ankyrin repeat domains 3
114793	1.89e-14	5.22e-16	0.170141	-8.10623	-1.3792	50.2604	FMNL2	formin like 2
55860	1.9e-14	5.28e-16	0.0828146	8.10488	0.671202	261.368	ACTR10	actin related protein 10
348094	2e-14	5.56e-16	0.245614	8.09855	1.98912	20.5448	ANKDD1A	ankyrin repeat and death domain containing 1A
714	2.1e-14	5.85e-16	0.236594	-8.0924	-1.91462	1357.01	C1QC	complement C1q C chain
29082	2.22e-14	6.18e-16	0.0954564	8.08562	0.771824	284.529	CHMP4A	charged multivesicular body protein 4A
10148	2.28e-14	6.38e-16	0.236827	-8.08181	-1.91399	29.1147	EBI3	Epstein-Barr virus induced 3
2247	2.45e-14	6.87e-16	0.125686	8.07275	1.01464	113.362	FGF2	fibroblast growth factor 2
10632	2.58e-14	7.25e-16	0.0786272	8.06629	0.63423	1333.59	ATP5MG	ATP synthase membrane subunit g
84174	2.73e-14	7.7e-16	0.115472	8.05881	0.93057	83.7842	SLA2	Src like adaptor 2
113218500	2.88e-14	8.12e-16	0.126307	8.05238	1.01708	1544.31	MIR10393	microRNA 10393
3655	2.9e-14	8.21e-16	0.143884	8.05103	1.15841	296.398	ITGA6	integrin subunit alpha 6
220963	3.02e-14	8.55e-16	0.28299	-8.04599	-2.27693	20.3918	SLC16A9	solute carrier family 16 member 9
101926917	3.04e-14	8.63e-16	0.221164	8.04489	1.77924	13.354	ANKRD18CP	ankyrin repeat domain 18C, pseudogene
55540	3.04e-14	8.68e-16	0.187056	-8.04429	-1.50473	189.545	IL17RB	interleukin 17 receptor B
54890	3.11e-14	8.89e-16	0.0957822	-8.04132	-0.770216	856.983	ALKBH5	alkB homolog 5, RNA demethylase
112268415	3.22e-14	9.2e-16	0.112287	8.03706	0.902459	51.2388	LOC112268415	uncharacterized LOC112268415
9815	3.45e-14	9.89e-16	0.0702413	-8.02826	-0.563915	215.418	GIT2	GIT ArfGAP 2
84992	3.54e-14	1.02e-15	0.0701877	8.0246	0.563228	340.408	PIGY	phosphatidylinositol glycan anchor biosynthesis class Y
100996939	3.54e-14	1.02e-15	0.0701877	8.0246	0.563228	340.408	PYURF	PIGY upstream open reading frame
84816	3.57e-14	1.03e-15	0.131325	8.02319	1.05365	69.0713	RTN4IP1	reticulon 4 interacting protein 1
8570	3.8e-14	1.1e-15	0.118556	-8.01509	-0.950234	940.963	KHSRP	KH-type splicing regulatory protein
79142	3.97e-14	1.15e-15	0.104032	8.00945	0.833237	243.564	PHF23	PHD finger protein 23
26521	4.01e-14	1.16e-15	0.0903767	8.00819	0.723754	415.437	TIMM8B	translocase of inner mitochondrial membrane 8 homolog B
56243	4.04e-14	1.18e-15	0.123272	-8.00655	-0.986983	297.251	KIAA1217	KIAA1217
2734	4.04e-14	1.18e-15	0.0761079	-8.00668	-0.609371	1109.53	GLG1	golgi glycoprotein 1
392	4.11e-14	1.2e-15	0.0932521	-8.00407	-0.746396	357.155	ARHGAP1	Rho GTPase activating protein 1
29894	4.15e-14	1.22e-15	0.118547	-8.00284	-0.948714	377.709	CPSF1	cleavage and polyadenylation specific factor 1
55576	4.3e-14	1.26e-15	0.272687	-7.99808	-2.18097	539.106	STAB2	stabilin 2
2889	4.46e-14	1.31e-15	0.093417	-7.99342	-0.746721	562.564	RAPGEF1	Rap guanine nucleotide exchange factor 1
64802	4.68e-14	1.38e-15	0.0982345	7.98719	0.784617	106.632	NMNAT1	nicotinamide nucleotide adenylyltransferase 1
57658	4.74e-14	1.4e-15	0.0983518	-7.98522	-0.785361	303.902	CALCOCO1	calcium binding and coiled-coil domain 1
7504	4.77e-14	1.41e-15	0.227209	7.98432	1.81411	26.1051	XK	X-linked Kx blood group antigen, Kell and VPS13A binding protein
347240	4.79e-14	1.42e-15	0.114469	7.98354	0.913869	80.5182	KIF24	kinesin family member 24
1850	4.8e-14	1.43e-15	0.382753	7.98285	3.05546	30.0571	DUSP8	dual specificity phosphatase 8
493753	4.85e-14	1.45e-15	0.0743043	7.9815	0.59306	191.932	COA5	cytochrome c oxidase assembly factor 5
59277	4.91e-14	1.47e-15	0.144946	-7.97953	-1.1566	234.994	NTN4	netrin 4
10380	5.16e-14	1.55e-15	0.0705429	7.97292	0.562433	218.359	BPNT1	3'(2'), 5'-bisphosphate nucleotidase 1
5436	5.16e-14	1.55e-15	0.0956785	7.97314	0.762858	229.827	POLR2G	RNA polymerase II subunit G
57730	5.22e-14	1.57e-15	0.752395	7.9714	5.99765	100.738	ANKRD36B	ankyrin repeat domain 36B
79888	5.29e-14	1.59e-15	0.110021	-7.9694	-0.876797	104.184	LPCAT1	lysophosphatidylcholine acyltransferase 1
952	5.31e-14	1.6e-15	0.197597	-7.96877	-1.57461	46.3445	CD38	CD38 molecule
3937	5.35e-14	1.62e-15	0.158555	-7.96724	-1.26325	136.157	LCP2	lymphocyte cytosolic protein 2
55506	5.35e-14	1.62e-15	0.178339	7.96739	1.42089	79.235	MACROH2A2	macroH2A.2 histone
27248	5.41e-14	1.65e-15	0.079507	7.96549	0.633312	363.622	ERLEC1	endoplasmic reticulum lectin 1
23332	5.45e-14	1.66e-15	0.103863	-7.96447	-0.827212	321.63	CLASP1	cytoplasmic linker associated protein 1
65080	5.71e-14	1.74e-15	0.0651482	7.95828	0.518467	312.748	MRPL44	mitochondrial ribosomal protein L44
111188157	5.72e-14	1.75e-15	0.187591	-7.9577	-1.4928	29.1283	LYNX1-SLURP2	LYNX1-SLURP2 readthrough
1536	5.72e-14	1.75e-15	0.211155	-7.95773	-1.68031	382.54	CYBB	cytochrome b-245 beta chain
5802	6.15e-14	1.89e-15	0.260491	-7.94848	-2.07051	220.257	PTPRS	protein tyrosine phosphatase receptor type S
10984	6.24e-14	1.92e-15	0.565852	7.94634	4.49646	133.614	KCNQ1OT1	KCNQ1 opposite strand/antisense transcript 1
252995	6.31e-14	1.95e-15	0.236957	7.94463	1.88254	1591.02	FNDC5	fibronectin type III domain containing 5
2171	6.33e-14	1.96e-15	0.31352	7.94399	2.4906	42.6351	FABP5	fatty acid binding protein 5
83759	6.41e-14	1.99e-15	0.0735046	-7.94227	-0.583793	117.781	RBM4B	RNA binding motif protein 4B
3909	6.84e-14	2.12e-15	0.22746	7.93387	1.80464	78.6495	LAMA3	laminin subunit alpha 3
3791	6.99e-14	2.17e-15	0.234425	-7.93099	-1.85922	584.278	KDR	kinase insert domain receptor
81929	7.21e-14	2.25e-15	0.0821774	-7.92686	-0.651409	241.773	SEH1L	SEH1 like nucleoporin
10580	7.21e-14	2.25e-15	0.131406	-7.92659	-1.0416	659.721	SORBS1	sorbin and SH3 domain containing 1
6164	7.25e-14	2.27e-15	0.0958582	7.92574	0.759747	3311.86	RPL34	ribosomal protein L34
27095	7.47e-14	2.34e-15	0.0830634	7.92174	0.658007	372.047	TRAPPC3	trafficking protein particle complex subunit 3
375248	7.84e-14	2.46e-15	0.739521	7.91545	5.85365	126.667	ANKRD36	ankyrin repeat domain 36
593	7.94e-14	2.5e-15	0.0993687	-7.91368	-0.786372	832.567	BCKDHA	branched chain keto acid dehydrogenase E1 subunit alpha
23026	8.04e-14	2.54e-15	0.170565	-7.91183	-1.34948	62.1607	MYO16	myosin XVI
6525	8.06e-14	2.55e-15	0.167599	-7.91132	-1.32593	136.326	SMTN	smoothelin
6129	8.17e-14	2.59e-15	0.0955333	7.90934	0.755605	4629.02	RPL7	ribosomal protein L7
83606	8.22e-14	2.61e-15	0.105692	-7.9083	-0.835841	1388.72	GUCD1	guanylyl cyclase domain containing 1
2214	8.28e-14	2.64e-15	0.205217	-7.90688	-1.62263	523.486	FCGR3A	Fc gamma receptor IIIa
441282	8.28e-14	2.63e-15	0.646394	7.90708	5.11109	15.8277	AKR1B15	aldo-keto reductase family 1 member B15
6546	8.56e-14	2.73e-15	0.173901	-7.90257	-1.37426	74.1129	SLC8A1	solute carrier family 8 member A1
9556	9e-14	2.88e-15	0.102911	7.89604	0.812586	654.322	ATP5MJ	ATP synthase membrane subunit j
440292	9.1e-14	2.92e-15	0.177617	7.8944	1.40218	15.5541	COMMD4P1	COMM domain containing 4 pseudogene 1
8655	9.37e-14	3.01e-15	0.123623	7.89043	0.975442	783.693	DYNLL1	dynein light chain LC8-type 1
84265	9.46e-14	3.05e-15	0.0917606	7.88904	0.723902	448.175	POLR3GL	RNA polymerase III subunit GL
56950	9.87e-14	3.18e-15	0.0922191	7.88346	0.727006	218.105	SMYD2	SET and MYND domain containing 2
112268048	9.96e-14	3.22e-15	0.207089	7.88219	1.63231	15.8333	LOC112268048	uncharacterized LOC112268048
6389	1e-13	3.24e-15	0.0664899	-7.8812	-0.52402	3422.45	SDHA	succinate dehydrogenase complex flavoprotein subunit A
9956	1e-13	3.25e-15	0.413858	7.88073	3.26151	18.2928	HS3ST2	heparan sulfate-glucosamine 3-sulfotransferase 2
6205	1e-13	3.26e-15	0.0996169	7.88041	0.785022	5732.92	RPS11	ribosomal protein S11
100128055	1.05e-13	3.42e-15	0.309218	-7.87451	-2.43494	7.15637	SMARCA5-AS1	SMARCA5 antisense RNA 1
4299	1.11e-13	3.61e-15	0.145101	-7.86789	-1.14164	572.148	AFF1	ALF transcription elongation factor 1
5796	1.12e-13	3.67e-15	0.0984708	-7.8656	-0.774532	893.889	PTPRK	protein tyrosine phosphatase receptor type K
23590	1.12e-13	3.67e-15	0.116776	7.86558	0.918507	45.8748	PDSS1	decaprenyl diphosphate synthase subunit 1
283149	1.17e-13	3.83e-15	0.123239	-7.86038	-0.968709	246.421	BCL9L	BCL9 like
1070	1.23e-13	4.03e-15	0.130703	7.85384	1.02652	66.9202	CETN3	centrin 3
56655	1.24e-13	4.08e-15	0.117343	7.8524	0.921424	163.868	POLE4	DNA polymerase epsilon 4, accessory subunit
80006	1.24e-13	4.09e-15	0.118439	7.85215	0.930001	92.6521	TRAPPC13	trafficking protein particle complex subunit 13
84904	1.24e-13	4.09e-15	0.119455	7.85226	0.937992	70.2038	ARHGEF39	Rho guanine nucleotide exchange factor 39
619208	1.26e-13	4.2e-15	0.116879	7.84894	0.917373	129.778	FAM229B	family with sequence similarity 229 member B
105370687	1.26e-13	4.2e-15	0.257072	-7.84883	-2.01772	31.1825	LOC105370687	uncharacterized LOC105370687
54922	1.28e-13	4.27e-15	0.126132	-7.84676	-0.989727	74.3464	RASIP1	Ras interacting protein 1
64769	1.37e-13	4.58e-15	0.113518	7.83804	0.889762	239.645	MEAF6	MYST/Esa1 associated factor 6
78996	1.37e-13	4.58e-15	0.0670016	7.83801	0.525159	518.671	CYREN	cell cycle regulator of NHEJ
58477	1.37e-13	4.59e-15	0.102312	7.83772	0.801894	662.651	SRPRB	SRP receptor subunit beta
9141	1.41e-13	4.72e-15	0.0810044	7.83422	0.634606	257.32	PDCD5	programmed cell death 5
116987	1.41e-13	4.75e-15	0.103354	-7.83349	-0.809625	167.32	AGAP1	ArfGAP with GTPase domain, ankyrin repeat and PH domain 1
6557	1.43e-13	4.82e-15	0.552363	7.83165	4.32591	14.5169	SLC12A1	solute carrier family 12 member 1
100302692	1.43e-13	4.83e-15	0.178362	7.8313	1.39681	22.951	FTX	FTX transcript, XIST regulator
54345	1.48e-13	4.98e-15	0.238692	-7.82734	-1.86832	66.098	SOX18	SRY-box transcription factor 18
84300	1.52e-13	5.13e-15	0.118364	7.82372	0.926044	296.831	UQCC2	ubiquinol-cytochrome c reductase complex assembly factor 2
285	1.65e-13	5.62e-15	0.236719	-7.81227	-1.84931	26.8028	ANGPT2	angiopoietin 2
23460	1.65e-13	5.62e-15	0.106095	-7.81228	-0.828844	1754.04	ABCA6	ATP binding cassette subfamily A member 6
29079	1.69e-13	5.75e-15	0.0831499	7.80923	0.649337	202.848	MED4	mediator complex subunit 4
5771	1.69e-13	5.76e-15	0.0983291	7.80916	0.767867	151.686	PTPN2	protein tyrosine phosphatase non-receptor type 2
6624	1.72e-13	5.88e-15	0.199484	-7.80652	-1.55728	224.122	FSCN1	fascin actin-bundling protein 1
84969	1.75e-13	6e-15	0.142916	-7.80398	-1.11532	30.9813	TOX2	TOX high mobility group box family member 2
105374260	1.8e-13	6.16e-15	0.142015	-7.80061	-1.1078	53.3734	LOC105374260	uncharacterized LOC105374260
25994	1.85e-13	6.35e-15	0.0873969	7.79689	0.681424	1691.68	HIGD1A	HIG1 hypoxia inducible domain family member 1A
1240	1.86e-13	6.42e-15	0.154833	-7.79547	-1.20699	101.113	CMKLR1	chemerin chemokine-like receptor 1
5979	1.97e-13	6.81e-15	0.446779	7.78801	3.47952	67.209	RET	ret proto-oncogene
51126	1.98e-13	6.83e-15	0.0774323	7.78757	0.603009	421.703	NAA20	N-alpha-acetyltransferase 20, NatB catalytic subunit
644936	1.99e-13	6.9e-15	0.252371	-7.78623	-1.96502	9.94591	LOC644936	actin beta pseudogene
79009	1.99e-13	6.88e-15	0.0725981	7.78667	0.565298	213.789	DDX50	DExD-box helicase 50
55195	1.99e-13	6.9e-15	0.119579	7.78632	0.931079	255.466	CCDC198	coiled-coil domain containing 198
79572	2.03e-13	7.07e-15	0.115922	-7.7833	-0.902259	1516.63	ATP13A3	ATPase 13A3
112268296	2.05e-13	7.14e-15	0.141592	7.78203	1.10188	570.792	LOC112268296
3161	2.05e-13	7.18e-15	0.277688	7.78132	2.16078	13.7736	HMMR	hyaluronan mediated motility receptor
6208	2.12e-13	7.43e-15	0.104874	7.77688	0.81559	5776.48	RPS14	ribosomal protein S14
10016	2.2e-13	7.72e-15	0.0642988	7.77205	0.499734	276.018	PDCD6	programmed cell death 6
26175	2.26e-13	7.94e-15	0.108386	7.76856	0.842006	69.7957	LYSET	lysosomal enzyme trafficking factor
283587	2.32e-13	8.16e-15	0.15155	7.76511	1.1768	60.8204	HISLA	HIF1A stabilizing long noncoding RNA
822	2.35e-13	8.28e-15	0.282986	7.76321	2.19688	102.866	CAPG	capping actin protein, gelsolin like
6201	2.4e-13	8.47e-15	0.105305	7.76031	0.817196	3104.22	RPS7	ribosomal protein S7
9844	2.51e-13	8.86e-15	0.0866102	-7.75461	-0.671629	225.096	ELMO1	engulfment and cell motility 1
152100	2.53e-13	8.98e-15	0.0708708	7.75297	0.549459	248.379	CMC1	C-X9-C motif containing 1
100507607	2.58e-13	9.17e-15	0.193413	7.75032	1.49902	78.1254	NPIPB9	nuclear pore complex interacting protein family member B9
2033	2.58e-13	9.16e-15	0.11079	-7.7504	-0.858666	427.634	EP300	E1A binding protein p300
23294	2.71e-13	9.64e-15	0.11296	-7.74386	-0.874746	240.699	ANKS1A	ankyrin repeat and sterile alpha motif domain containing 1A
22864	2.71e-13	9.67e-15	0.102677	-7.74355	-0.795084	400.581	R3HDM2	R3H domain containing 2
5700	2.74e-13	9.81e-15	0.0687654	7.7417	0.532361	489.662	PSMC1	proteasome 26S subunit, ATPase 1
10276	2.82e-13	1.01e-14	0.0859138	-7.73798	-0.6648	856.648	NET1	neuroepithelial cell transforming 1
10952	2.99e-13	1.07e-14	0.106643	7.73047	0.824402	1227.51	SEC61B	SEC61 translocon subunit beta
51026	2.99e-13	1.08e-14	0.0797249	7.73003	0.616276	169.611	GOLT1B	golgi transport 1B
283981	2.99e-13	1.07e-14	0.284116	7.73017	2.19626	32.9887	LINC00685	long intergenic non-protein coding RNA 685
79799	3.04e-13	1.09e-14	0.164883	7.72772	1.27417	645.664	UGT2A3	UDP glucuronosyltransferase family 2 member A3
10981	3.1e-13	1.12e-14	0.106866	7.72484	0.825525	332.686	RAB32	RAB32, member RAS oncogene family
55069	3.12e-13	1.13e-14	0.0815767	-7.72391	-0.630091	953.306	TMEM248	transmembrane protein 248
9235	3.18e-13	1.15e-14	0.27531	7.72104	2.12568	3169.05	IL32	interleukin 32
55061	3.26e-13	1.18e-14	0.487985	7.71783	3.76618	36.7315	SUSD4	sushi domain containing 4
80271	3.34e-13	1.21e-14	0.10379	7.71451	0.800687	127.022	ITPKC	inositol-trisphosphate 3-kinase C
23400	3.68e-13	1.35e-14	0.162535	-7.7013	-1.25173	102.198	ATP13A2	ATPase cation transporting 13A2
2220	3.68e-13	1.35e-14	0.172581	-7.70124	-1.32909	1247.33	FCN2	ficolin 2
102724615	3.68e-13	1.34e-14	0.422392	7.70164	3.25311	56.1709	LOC102724615
100996485	3.69e-13	1.35e-14	0.149085	7.70065	1.14805	35.3229	PITX1-AS1	PITX1 antisense RNA 1
55841	3.74e-13	1.37e-14	0.104049	-7.69899	-0.801076	94.9444	WWC3	WWC family member 3
107984338	3.74e-13	1.37e-14	0.391771	7.69871	3.01613	25.953	LOC107984338
8407	3.91e-13	1.44e-14	0.136723	7.69274	1.05177	1632.62	TAGLN2	transgelin 2
23520	4.02e-13	1.48e-14	0.282778	7.68898	2.17428	11.2937	ANP32C	acidic nuclear phosphoprotein 32 family member C
57129	4.03e-13	1.49e-14	0.0920859	7.6885	0.708003	213.699	MRPL47	mitochondrial ribosomal protein L47
51095	4.07e-13	1.51e-14	0.0791801	7.68681	0.608643	132.633	TRNT1	tRNA nucleotidyl transferase 1
8073	4.15e-13	1.54e-14	0.0581246	-7.68435	-0.44665	1461.67	PTP4A2	protein tyrosine phosphatase 4A2
8438	4.17e-13	1.55e-14	0.161327	7.68331	1.23953	18.4932	RAD54L	RAD54 like
6636	4.59e-13	1.71e-14	0.110249	7.67069	0.845684	294.031	SNRPF	small nuclear ribonucleoprotein polypeptide F
5688	4.59e-13	1.71e-14	0.115787	7.67053	0.888146	1441.84	PSMA7	proteasome 20S subunit alpha 7
23368	4.6e-13	1.72e-14	0.0648317	-7.67014	-0.497268	247.441	PPP1R13B	protein phosphatase 1 regulatory subunit 13B
6591	4.78e-13	1.79e-14	0.167583	-7.66488	-1.2845	70.9236	SNAI2	snail family transcriptional repressor 2
6443	4.88e-13	1.83e-14	0.181806	7.66222	1.39304	279.771	SGCB	sarcoglycan beta
9779	4.98e-13	1.87e-14	0.101874	-7.65918	-0.780272	414.824	TBC1D5	TBC1 domain family member 5
55179	4.98e-13	1.87e-14	0.150524	7.65902	1.15286	35.5263	FAIM	Fas apoptotic inhibitory molecule
100527950	5.35e-13	2.01e-14	0.0894193	7.64972	0.684032	67.4211	GJA9-MYCBP	GJA9-MYCBP readthrough
966	5.43e-13	2.05e-14	0.0670236	7.64757	0.512567	3108.87	CD59	CD59 molecule (CD59 blood group)
64222	5.45e-13	2.06e-14	0.13493	7.64672	1.03177	342.14	TOR3A	torsin family 3 member A
100287932	5.56e-13	2.11e-14	0.0852999	7.64404	0.652037	441.277	TIMM23	translocase of inner mitochondrial membrane 23
646324	5.99e-13	2.27e-14	0.519842	7.63424	3.9686	13.5005	LINC00607	long intergenic non-protein coding RNA 607
9475	6.01e-13	2.28e-14	0.132082	-7.63363	-1.00826	335.888	ROCK2	Rho associated coiled-coil containing protein kinase 2
137075	6.02e-13	2.29e-14	0.122349	-7.63318	-0.933912	106.886	CLDN23	claudin 23
5684	6.08e-13	2.32e-14	0.0883531	7.63177	0.67429	910.86	PSMA3	proteasome 20S subunit alpha 3
23403	6.13e-13	2.34e-14	0.140071	-7.63033	-1.06879	65.7862	FBXO46	F-box protein 46
100128494	6.77e-13	2.59e-14	0.183402	-7.61738	-1.39705	172.712	LOC100128494	uncharacterized LOC100128494
643847	7.42e-13	2.84e-14	0.346021	-7.60531	-2.63159	6.49238	PGA4	pepsinogen A4
101929427	7.5e-13	2.88e-14	0.201766	7.60367	1.53416	109.661	LOC101929427	uncharacterized LOC101929427
100133941	7.65e-13	2.94e-14	0.242835	7.60087	1.84575	209.949	CD24	CD24 molecule
64108	7.75e-13	2.98e-14	0.121917	7.59909	0.926457	62.6275	RTP4	receptor transporter protein 4
100526740	7.92e-13	3.06e-14	0.0851602	7.5959	0.646869	254.318	ATP5MF-PTCD1	ATP5MF-PTCD1 readthrough
7314	7.92e-13	3.06e-14	0.0993575	-7.59576	-0.754696	15751	UBB	ubiquitin B
170688	8.17e-13	3.16e-14	0.154268	-7.59154	-1.17113	158.352	NUDT4P2	nudix hydrolase 4 pseudogene 2
100101267	8.3e-13	3.22e-14	0.087621	-7.58925	-0.664978	282.373	POM121C	POM121 transmembrane nucleoporin C
9754	8.37e-13	3.25e-14	0.125193	-7.58802	-0.949968	170.683	STARD8	StAR related lipid transfer domain containing 8
122509	8.38e-13	3.26e-14	0.179191	7.58757	1.35963	45.0823	IFI27L1	interferon alpha inducible protein 27 like 1
203260	8.57e-13	3.34e-14	0.132627	7.58432	1.00589	83.0491	CCDC107	coiled-coil domain containing 107
2237	8.57e-13	3.34e-14	0.131484	7.58446	0.997237	99.4199	FEN1	flap structure-specific endonuclease 1
3712	8.6e-13	3.37e-14	0.0956157	-7.58338	-0.72509	2581.93	IVD	isovaleryl-CoA dehydrogenase
124245	8.6e-13	3.36e-14	0.102204	-7.5837	-0.775084	230.367	ZC3H18	zinc finger CCCH-type containing 18
51009	8.6e-13	3.37e-14	0.102226	7.58328	0.775208	363.704	DERL2	derlin 2
400931	8.73e-13	3.43e-14	0.497116	7.58101	3.76864	19.8888	MIRLET7BHG	MIRLET7B host gene
3621	8.87e-13	3.49e-14	0.0899996	-7.57881	-0.68209	207.173	ING1	inhibitor of growth family member 1
11083	9.52e-13	3.75e-14	0.0708006	-7.56934	-0.535913	337.303	DIDO1	death inducer-obliterator 1
23612	9.61e-13	3.79e-14	0.305248	7.568	2.31012	49.4467	PHLDA3	pleckstrin homology like domain family A member 3
5719	1.03e-12	4.08e-14	0.0835156	7.55827	0.631233	753.873	PSMD13	proteasome 26S subunit, non-ATPase 13
5787	1.06e-12	4.22e-14	0.174832	-7.55418	-1.32071	316.95	PTPRB	protein tyrosine phosphatase receptor type B
6921	1.08e-12	4.29e-14	0.086284	7.55203	0.651619	297.691	ELOC	elongin C
2167	1.08e-12	4.3e-14	0.494435	7.55151	3.73373	113.169	FABP4	fatty acid binding protein 4
10213	1.1e-12	4.39e-14	0.116002	7.54879	0.875672	374.611	PSMD14	proteasome 26S subunit, non-ATPase 14
84769	1.12e-12	4.46e-14	0.166851	7.54677	1.25919	66.7462	MPV17L2	MPV17 mitochondrial inner membrane protein like 2
285381	1.2e-12	4.78e-14	0.0951561	7.53781	0.717268	206.836	DPH3	diphthamide biosynthesis 3
2305	1.23e-12	4.93e-14	0.250377	7.53377	1.88628	20.4019	FOXM1	forkhead box M1
56851	1.24e-12	4.95e-14	0.081812	7.53335	0.616318	636.002	EMC7	ER membrane protein complex subunit 7
9968	1.26e-12	5.06e-14	0.158858	-7.53044	-1.19627	170.044	MED12	mediator complex subunit 12
713	1.27e-12	5.11e-14	0.235961	-7.52908	-1.77657	1256.62	C1QB	complement C1q B chain
107985403	1.31e-12	5.26e-14	0.123264	-7.52542	-0.927616	41.8835	LOC107985403
221395	1.34e-12	5.38e-14	0.172461	-7.52225	-1.29729	204.565	ADGRF5	adhesion G protein-coupled receptor F5
107987113	1.38e-12	5.57e-14	0.111952	7.51784	0.841634	132.331	LOC107987113
23324	1.45e-12	5.84e-14	0.0850197	-7.51154	-0.638629	1140.08	MAN2B2	mannosidase alpha class 2B member 2
1508	1.55e-12	6.28e-14	0.117524	-7.5022	-0.881691	15526.8	CTSB	cathepsin B
317749	1.61e-12	6.51e-14	0.112788	7.49738	0.845617	1033.67	DHRS4L2	dehydrogenase/reductase 4 like 2
28985	1.64e-12	6.65e-14	0.0867905	7.49454	0.650455	380.942	MCTS1	MCTS1 re-initiation and release factor
23352	1.66e-12	6.74e-14	0.122674	-7.49283	-0.919178	1528.34	UBR4	ubiquitin protein ligase E3 component n-recognin 4
5260	1.66e-12	6.76e-14	0.0775476	7.49235	0.581014	320.298	PHKG1	phosphorylase kinase catalytic subunit gamma 1
51388	1.66e-12	6.79e-14	0.0703255	7.49189	0.526871	126.36	NIP7	nucleolar pre-rRNA processing protein NIP7
51524	1.69e-12	6.9e-14	0.124699	7.48979	0.933966	146.473	TMEM138	transmembrane protein 138
6173	1.69e-12	6.91e-14	0.0977807	7.48948	0.732327	729.097	RPL36A	ribosomal protein L36a
51538	1.74e-12	7.11e-14	0.138549	7.48576	1.03714	156.123	ZCCHC17	zinc finger CCHC-type containing 17
114132	1.74e-12	7.14e-14	0.229941	-7.48534	-1.72119	30.9594	SIGLEC11	sialic acid binding Ig like lectin 11
6793	1.76e-12	7.23e-14	0.105076	-7.48367	-0.786352	153.728	STK10	serine/threonine kinase 10
56954	1.79e-12	7.36e-14	0.0799071	7.48127	0.597807	1423.74	NIT2	nitrilase family member 2
57556	1.84e-12	7.61e-14	0.151911	-7.47697	-1.13584	141.499	SEMA6A	semaphorin 6A
57636	1.86e-12	7.67e-14	0.118293	-7.47583	-0.88434	74.5078	ARHGAP23	Rho GTPase activating protein 23
3856	1.9e-12	7.84e-14	0.174774	7.4729	1.30607	6213.46	KRT8	keratin 8
9112	1.94e-12	8.03e-14	0.132848	-7.4699	-0.992365	260.874	MTA1	metastasis associated 1
27351	2.2e-12	9.14e-14	0.0899537	7.45271	0.670398	864.038	DESI1	desumoylating isopeptidase 1
26608	2.28e-12	9.46e-14	0.115171	7.44829	0.857825	313.7	TBL2	transducin beta like 2
5465	2.28e-12	9.5e-14	0.101982	-7.44761	-0.759524	1616.67	PPARA	peroxisome proliferator activated receptor alpha
83480	2.3e-12	9.59e-14	0.124578	7.44645	0.927661	254.922	PUS3	pseudouridine synthase 3
150786	2.35e-12	9.81e-14	0.137854	7.4434	1.0261	40.7051	RAB6D	RAB6D, member RAS oncogene family
2286	2.38e-12	9.97e-14	0.159267	7.44135	1.18516	571.522	FKBP2	FKBP prolyl isomerase 2
23644	2.39e-12	1e-13	0.100461	-7.4406	-0.747492	179.857	EDC4	enhancer of mRNA decapping 4
374387	2.54e-12	1.07e-13	0.267494	7.43253	1.98816	29.1706	LINC02716	long intergenic non-protein coding RNA 2716
26292	2.61e-12	1.09e-13	0.0906301	7.42897	0.673288	66.4788	MYCBP	MYC binding protein
2113	2.61e-12	1.1e-13	0.138775	-7.42863	-1.03091	634.022	ETS1	ETS proto-oncogene 1, transcription factor
2909	2.66e-12	1.12e-13	0.0887009	-7.4259	-0.658684	1990.06	ARHGAP35	Rho GTPase activating protein 35
9967	2.79e-12	1.18e-13	0.129283	-7.41928	-0.959185	845.988	THRAP3	thyroid hormone receptor associated protein 3
23191	2.81e-12	1.19e-13	0.0731227	-7.41813	-0.542434	896.018	CYFIP1	cytoplasmic FMR1 interacting protein 1
4558	2.83e-12	1.2e-13	0.306078	7.41688	2.27014	114.609	TRNF	tRNA-Phe
2034	2.9e-12	1.23e-13	0.107906	-7.4135	-0.799963	2597.96	EPAS1	endothelial PAS domain protein 1
114841035	2.94e-12	1.25e-13	0.159631	7.4118	1.18316	573.666	LOC114841035	Uncharacterized protein LOC114841035
92558	2.94e-12	1.25e-13	0.322198	7.41124	2.38788	15.3464	BICDL1	BICD family like cargo adaptor 1
3728	2.98e-12	1.27e-13	0.110586	-7.40957	-0.819391	1316.52	JUP	junction plakoglobin
100216546	2.98e-12	1.27e-13	0.5432	7.40919	4.02467	73.1996	LINC01004	long intergenic non-protein coding RNA 1004
64881	3.31e-12	1.41e-13	0.509453	-7.39525	-3.76753	31.2493	PCDH20	protocadherin 20
84726	3.34e-12	1.43e-13	0.106674	-7.39356	-0.7887	801.071	PRRC2B	proline rich coiled-coil 2B
105369571	3.44e-12	1.47e-13	0.249672	7.38966	1.84499	32.8358	LOC105369571	uncharacterized LOC105369571
105378721	3.47e-12	1.49e-13	0.156472	7.38833	1.15607	50.7699	LOC105378721
11213	3.67e-12	1.58e-13	0.17871	-7.38062	-1.31899	32.004	IRAK3	interleukin 1 receptor associated kinase 3
55753	3.85e-12	1.66e-13	0.11088	-7.37384	-0.817612	1725.55	OGDHL	oxoglutarate dehydrogenase L
10233	3.92e-12	1.69e-13	0.211938	7.37131	1.56226	30.1895	LRRC23	leucine rich repeat containing 23
4064	3.92e-12	1.69e-13	0.184223	-7.37106	-1.35792	48.1491	CD180	CD180 molecule
84275	3.94e-12	1.7e-13	0.182302	7.37023	1.34361	76.1879	SLC25A33	solute carrier family 25 member 33
51375	3.99e-12	1.73e-13	0.107845	7.36829	0.794633	146.612	SNX7	sorting nexin 7
26065	4.06e-12	1.76e-13	0.0839834	-7.36579	-0.618604	724.412	LSM14A	LSM14A mRNA processing body assembly factor
5721	4.2e-12	1.82e-13	0.128289	7.36108	0.944348	1662.89	PSME2	proteasome activator subunit 2
6633	4.24e-12	1.84e-13	0.0967402	7.35985	0.711994	611.012	SNRPD2	small nuclear ribonucleoprotein D2 polypeptide
9873	4.46e-12	1.94e-13	0.0988246	-7.35276	-0.726633	187.264	FCHSD2	FCH and double SH3 domains 2
2639	4.58e-12	2e-13	0.141717	-7.34901	-1.04148	1275.14	GCDH	glutaryl-CoA dehydrogenase
1476	4.7e-12	2.05e-13	0.156264	7.3453	1.1478	848.389	CSTB	cystatin B
51294	4.71e-12	2.06e-13	0.173471	-7.34496	-1.27414	115.703	PCDH12	protocadherin 12
127018	4.73e-12	2.07e-13	0.0978337	7.34424	0.718514	273.21	LYPLAL1	lysophospholipase like 1
199920	4.83e-12	2.12e-13	0.245717	7.34113	1.80384	207.498	FYB2	FYN binding protein 2
113218482	4.98e-12	2.19e-13	0.190779	7.33679	1.39971	239.224	MIR9898	microRNA 9898
23609	5.02e-12	2.21e-13	0.0750626	-7.33565	-0.550633	214.453	MKRN2	makorin ring finger protein 2
10923	5.31e-12	2.34e-13	0.0801118	7.32784	0.587047	870.365	SUB1	SUB1 regulator of transcription
440193	5.69e-12	2.51e-13	0.243365	-7.31842	-1.78105	53.2873	CCDC88C	coiled-coil domain containing 88C
23028	5.93e-12	2.62e-13	0.0896154	-7.31266	-0.655327	255.561	KDM1A	lysine demethylase 1A
7392	5.98e-12	2.65e-13	0.109232	-7.3113	-0.79863	1125.27	USF2	upstream transcription factor 2, c-fos interacting
84262	6.28e-12	2.78e-13	0.140655	7.30461	1.02743	76.6079	PSMG3	proteasome assembly chaperone 3
26153	6.37e-12	2.83e-13	0.208199	-7.30241	-1.52035	31.7712	KIF26A	kinesin family member 26A
23060	6.48e-12	2.88e-13	0.111093	-7.29997	-0.810972	261.864	ZNF609	zinc finger protein 609
9748	6.51e-12	2.9e-13	0.103178	-7.29917	-0.753111	407.269	SLK	STE20 like kinase
27115	6.81e-12	3.03e-13	0.15324	-7.29285	-1.11756	74.4971	PDE7B	phosphodiesterase 7B
83597	6.88e-12	3.07e-13	0.147072	7.29134	1.07235	1011.4	RTP3	receptor transporter protein 3
100462981	7e-12	3.13e-13	0.36415	7.28886	2.65424	2266.94	MTRNR2L2	MT-RNR2 like 2 (pseudogene)
54464	7.28e-12	3.26e-13	0.144791	-7.28327	-1.05455	276.385	XRN1	5'-3' exoribonuclease 1
5584	7.29e-12	3.27e-13	0.109262	-7.28278	-0.795729	101.489	PRKCI	protein kinase C iota
23061	7.29e-12	3.27e-13	0.112124	-7.28296	-0.816595	1565.82	TBC1D9B	TBC1 domain family member 9B
80298	7.32e-12	3.29e-13	0.0917494	7.28203	0.668122	166.62	MTERF2	mitochondrial transcription termination factor 2
285505	7.58e-12	3.41e-13	0.254032	-7.27714	-1.84863	7.07566	GASK1B-AS1	GASK1B antisense RNA 1
100506826	7.64e-12	3.44e-13	0.139552	-7.27584	-1.01536	30.2671	MYLK-AS1	MYLK antisense RNA 1
3838	7.88e-12	3.56e-13	0.175274	7.27143	1.2745	105.956	KPNA2	karyopherin subunit alpha 2
57521	7.97e-12	3.6e-13	0.118295	-7.26967	-0.859968	263.895	RPTOR	regulatory associated protein of MTOR complex 1
400451	8.07e-12	3.65e-13	0.106923	-7.26795	-0.777114	62.6824	FAM174B	family with sequence similarity 174 member B
219931	8.24e-12	3.74e-13	0.115438	-7.26481	-0.838637	217.451	TPCN2	two pore segment channel 2
9521	8.26e-12	3.75e-13	0.170278	7.26432	1.23695	30.7002	EEF1E1	eukaryotic translation elongation factor 1 epsilon 1
51741	8.36e-12	3.8e-13	0.105132	-7.26248	-0.763522	120.525	WWOX	WW domain containing oxidoreductase
101927437	8.59e-12	3.91e-13	0.198268	-7.25873	-1.43917	10.8972	CLYBL-AS3	CLYBL antisense RNA 3
51214	8.72e-12	3.97e-13	0.213655	-7.25646	-1.55038	91.0233	IGF2-AS	IGF2 antisense RNA
55214	8.82e-12	4.02e-13	0.147611	-7.25474	-1.07088	76.0141	P3H2	prolyl 3-hydroxylase 2
23506	8.84e-12	4.04e-13	0.130565	-7.25427	-0.947151	116.913	BICRAL	BICRA like chromatin remodeling complex associated protein
54107	9.27e-12	4.24e-13	0.105823	7.24758	0.766964	435.633	POLE3	DNA polymerase epsilon 3, accessory subunit
54915	9.4e-12	4.31e-13	0.0732489	-7.24555	-0.530728	290.991	YTHDF1	YTH N6-methyladenosine RNA binding protein 1
107080644	9.43e-12	4.33e-13	0.190644	-7.24486	-1.38119	819.867	CNPY3-GNMT	CNPY3-GNMT readthrough
30845	9.57e-12	4.4e-13	0.212188	-7.24278	-1.53683	398.884	EHD3	EH domain containing 3
1675	1.02e-11	4.68e-13	0.424604	-7.23435	-3.07173	86.0333	CFD	complement factor D
643853	1.02e-11	4.71e-13	0.211733	-7.23343	-1.53155	16.7217	TMPPE	transmembrane protein with metallophosphoesterase domain
23405	1.02e-11	4.7e-13	0.129179	-7.23359	-0.934428	360.674	DICER1	dicer 1, ribonuclease III
10286	1.04e-11	4.8e-13	0.0791398	7.23092	0.572253	233.995	BCAS2	BCAS2 pre-mRNA processing factor
6166	1.05e-11	4.85e-13	0.0995362	7.22946	0.719593	1964.74	RPL36AL	ribosomal protein L36a like
8148	1.05e-11	4.87e-13	0.0636475	7.22898	0.460106	689.812	TAF15	TATA-box binding protein associated factor 15
10235	1.08e-11	5e-13	0.25872	-7.2252	-1.86931	68.2053	RASGRP2	RAS guanyl releasing protein 2
1776	1.08e-11	5.01e-13	0.173724	-7.22501	-1.25516	1524.06	DNASE1L3	deoxyribonuclease 1 like 3
4035	1.11e-11	5.16e-13	0.131568	-7.221	-0.950053	6655.09	LRP1	LDL receptor related protein 1
55609	1.13e-11	5.25e-13	0.276683	-7.21873	-1.9973	7.61607	ZNF280C	zinc finger protein 280C
51250	1.13e-11	5.28e-13	0.11442	7.21797	0.825883	166.411	MTRES1	mitochondrial transcription rescue factor 1
3321	1.13e-11	5.29e-13	0.279473	7.21776	2.01716	26.8182	IGSF3	immunoglobulin superfamily member 3
80352	1.17e-11	5.46e-13	0.182296	7.21339	1.31497	26.3769	RNF39	ring finger protein 39
100507472	1.17e-11	5.49e-13	0.127124	-7.21249	-0.91688	121.53	LOC100507472	uncharacterized LOC100507472
126308	1.18e-11	5.52e-13	0.116767	-7.21173	-0.842092	155.256	MOB3A	MOB kinase activator 3A
1975	1.21e-11	5.67e-13	0.105302	-7.20823	-0.759043	3604.19	EIF4B	eukaryotic translation initiation factor 4B
101927219	1.21e-11	5.67e-13	0.13394	-7.20831	-0.965479	123.783	HNF4A-AS1	HNF4A antisense RNA 1
3094	1.24e-11	5.82e-13	0.0903011	7.20455	0.650579	3003.14	HINT1	histidine triad nucleotide binding protein 1
6428	1.32e-11	6.23e-13	0.094026	7.19524	0.67654	751.64	SRSF3	serine and arginine rich splicing factor 3
6898	1.33e-11	6.28e-13	0.244924	-7.19423	-1.76204	12777.7	TAT	tyrosine aminotransferase
6324	1.36e-11	6.43e-13	0.18241	-7.19107	-1.31172	59.9357	SCN1B	sodium voltage-gated channel beta subunit 1
9043	1.37e-11	6.48e-13	0.12098	-7.18994	-0.86984	714.13	SPAG9	sperm associated antigen 9
3336	1.41e-11	6.66e-13	0.111234	7.18616	0.799345	1172.78	HSPE1	heat shock protein family E (Hsp10) member 1
79054	1.43e-11	6.78e-13	0.137508	7.18383	0.987831	1071.61	TRPM8	transient receptor potential cation channel subfamily M member 8
85445	1.45e-11	6.88e-13	0.4853	7.18178	3.48532	22.2348	CNTNAP4	contactin associated protein family member 4
684	1.45e-11	6.87e-13	0.171365	7.1819	1.23073	2294.47	BST2	bone marrow stromal cell antigen 2
440574	1.47e-11	7.01e-13	0.0906662	7.17919	0.65091	392.334	MICOS10	mitochondrial contact site and cristae organizing system subunit 10
221472	1.47e-11	7.04e-13	0.205617	-7.17867	-1.47606	50.444	FGD2	FYVE, RhoGEF and PH domain containing 2
23371	1.48e-11	7.06e-13	0.118567	-7.17832	-0.851115	816.067	TNS2	tensin 2
10519	1.5e-11	7.18e-13	0.110182	7.17588	0.790649	705.729	CIB1	calcium and integrin binding 1
23014	1.5e-11	7.2e-13	0.104702	-7.17561	-0.751303	288.455	FBXO21	F-box protein 21
347734	1.54e-11	7.39e-13	0.0906665	7.17196	0.650257	394.206	SLC35B2	solute carrier family 35 member B2
10501	1.58e-11	7.57e-13	0.210504	-7.16866	-1.50903	40.3955	SEMA6B	semaphorin 6B
79960	1.6e-11	7.69e-13	0.156406	7.16658	1.1209	339.211	JADE1	jade family PHD finger 1
10428	1.65e-11	7.94e-13	0.0834177	7.16226	0.59746	350.571	CFDP1	craniofacial development protein 1
10114	1.65e-11	7.98e-13	0.117555	-7.16154	-0.841874	408.757	HIPK3	homeodomain interacting protein kinase 3
246182	1.66e-11	8.04e-13	0.388147	7.16047	2.77932	16.6433	AKR7A2P1	AKR7A2 pseudogene 1
2012	1.67e-11	8.06e-13	0.246861	7.16008	1.76754	72.871	EMP1	epithelial membrane protein 1
102157401	1.71e-11	8.26e-13	0.124021	-7.1567	-0.887578	215.417	PCBP2-OT1	PCBP2 overlapping transcript 1
55729	1.72e-11	8.36e-13	0.123004	-7.15504	-0.880097	448.729	ATF7IP	activating transcription factor 7 interacting protein
100500905	1.78e-11	8.64e-13	0.210101	-7.1506	-1.50235	15.7463	MIR3661	microRNA 3661
144715	1.78e-11	8.66e-13	0.115382	7.15033	0.825017	70.9315	RAD9B	RAD9 checkpoint clamp component B
1163	1.78e-11	8.67e-13	0.101011	7.15011	0.722242	128.472	CKS1B	CDC28 protein kinase regulatory subunit 1B
1757	1.79e-11	8.71e-13	0.113571	-7.14952	-0.81198	3153.54	SARDH	sarcosine dehydrogenase
51075	1.8e-11	8.8e-13	0.109435	7.14811	0.782252	692.89	TMX2	thioredoxin related transmembrane protein 2
255411	1.83e-11	8.97e-13	0.107009	7.1455	0.764629	41.7089	TEX49	testis expressed 49
105370844	1.84e-11	9.03e-13	0.694845	7.14452	4.96434	15.9372	LOC105370844	uncharacterized LOC105370844
79624	1.87e-11	9.14e-13	0.0824739	7.14284	0.589098	292.729	ARMT1	acidic residue methyltransferase 1
100131801	1.89e-11	9.25e-13	0.152364	7.14118	1.08806	388.04	PET100	PET100 cytochrome c oxidase chaperone
11130	1.92e-11	9.42e-13	0.231289	7.13873	1.65111	28.1666	ZWINT	ZW10 interacting kinetochore protein
4855	2e-11	9.83e-13	0.180343	-7.13292	-1.28637	78.3982	NOTCH4	notch receptor 4
1230	2.09e-11	1.03e-12	0.20254	-7.12667	-1.44344	72.6261	CCR1	C-C motif chemokine receptor 1
26232	2.09e-11	1.03e-12	0.249417	7.12617	1.77739	337.033	FBXO2	F-box protein 2
55110	2.09e-11	1.03e-12	0.125044	7.12594	0.891059	75.3353	MAGOHB	mago homolog B, exon junction complex subunit
100526771	2.15e-11	1.06e-12	0.153464	-7.12222	-1.09301	35.8352	SMIM35	small integral membrane protein 35
384	2.16e-11	1.07e-12	0.0886952	7.12093	0.631592	214.426	ARG2	arginase 2
84327	2.19e-11	1.08e-12	0.141363	-7.11927	-1.0064	314.861	ZBED3	zinc finger BED-type containing 3
23224	2.19e-11	1.09e-12	0.115485	-7.11869	-0.822105	479.797	SYNE2	spectrin repeat containing nuclear envelope protein 2
5727	2.25e-11	1.12e-12	0.13351	-7.11486	-0.949905	66.1792	PTCH1	patched 1
407835	2.34e-11	1.17e-12	0.211882	7.10943	1.50636	20.4472	LOC407835	mitogen-activated protein kinase kinase 2 pseudogene
100506321	2.34e-11	1.17e-12	0.163285	-7.10935	-1.16085	13.9964	LOC100506321	uncharacterized LOC100506321
80704	2.35e-11	1.17e-12	0.095697	7.10851	0.680263	459.801	SLC19A3	solute carrier family 19 member 3
64123	2.36e-11	1.18e-12	0.174138	-7.10759	-1.2377	96.2231	ADGRL4	adhesion G protein-coupled receptor L4
55234	2.39e-11	1.19e-12	0.0687031	-7.10604	-0.488207	372.904	SMU1	SMU1 DNA replication regulator and spliceosomal factor
10847	2.5e-11	1.25e-12	0.122977	-7.0995	-0.873072	383.881	SRCAP	Snf2 related CREBBP activator protein
9759	2.54e-11	1.27e-12	0.0980977	-7.097	-0.696199	89.6407	HDAC4	histone deacetylase 4
10393	2.55e-11	1.28e-12	0.112687	7.09621	0.79965	59.8006	ANAPC10	anaphase promoting complex subunit 10
6856	2.57e-11	1.29e-12	0.0838832	7.09491	0.595144	570.055	SYPL1	synaptophysin like 1
112268127	2.77e-11	1.39e-12	0.115895	7.08456	0.821064	1891.87	LOC112268127	uncharacterized LOC112268127
84324	2.82e-11	1.42e-12	0.093349	7.08186	0.661085	156.438	SARNP	SAP domain containing ribonucleoprotein
8669	2.84e-11	1.43e-12	0.151698	7.08088	1.07415	713.296	EIF3J	eukaryotic translation initiation factor 3 subunit J
79567	2.88e-11	1.45e-12	0.102499	-7.07878	-0.725569	210.744	RIPOR1	RHO family interacting cell polarization regulator 1
170392	2.92e-11	1.48e-12	0.136415	-7.07674	-0.965373	959.55	OIT3	oncoprotein induced transcript 3
9847	2.98e-11	1.51e-12	0.108497	-7.07346	-0.767446	131.047	C2CD5	C2 calcium dependent domain containing 5
200373	2.99e-11	1.52e-12	0.381173	7.07304	2.69605	11.4894	CFAP221	cilia and flagella associated protein 221
3423	2.99e-11	1.52e-12	0.090972	-7.0728	-0.643427	419.253	IDS	iduronate 2-sulfatase
29904	3e-11	1.53e-12	0.0801132	-7.07199	-0.56656	204.365	EEF2K	eukaryotic elongation factor 2 kinase
64773	3.01e-11	1.53e-12	0.111407	-7.07129	-0.78779	135.68	PCED1A	PC-esterase domain containing 1A
7402	3.1e-11	1.58e-12	0.169562	-7.06733	-1.19835	369.872	UTRN	utrophin
1608	3.14e-11	1.6e-12	0.208648	-7.06546	-1.4742	12.4677	DGKG	diacylglycerol kinase gamma
400986	3.24e-11	1.66e-12	0.889111	7.06068	6.27773	121.381	ANKRD36C	ankyrin repeat domain 36C
1466	3.26e-11	1.67e-12	0.163714	7.05971	1.15577	183.939	CSRP2	cysteine and glycine rich protein 2
2170	3.34e-11	1.72e-12	0.157288	-7.05584	-1.1098	35.4362	FABP3	fatty acid binding protein 3
1349	3.34e-11	1.71e-12	0.135772	7.05601	0.958008	1082.18	COX7B	cytochrome c oxidase subunit 7B
3716	3.36e-11	1.73e-12	0.115514	-7.05506	-0.814957	1816.53	JAK1	Janus kinase 1
7922	3.39e-11	1.75e-12	0.109512	7.05346	0.772438	1296.84	SLC39A7	solute carrier family 39 member 7
79133	3.42e-11	1.76e-12	0.119237	7.05222	0.840886	91.2873	NDUFAF5	NADH:ubiquinone oxidoreductase complex assembly factor 5
7132	3.5e-11	1.81e-12	0.0982353	-7.0487	-0.692431	1223.76	TNFRSF1A	TNF receptor superfamily member 1A
11100	3.54e-11	1.83e-12	0.0880787	-7.04706	-0.620696	1161.47	HNRNPUL1	heterogeneous nuclear ribonucleoprotein U like 1
57580	3.66e-11	1.89e-12	0.145788	-7.0423	-1.02668	149.192	PREX1	phosphatidylinositol-3,4,5-trisphosphate dependent Rac exchange factor 1
8798	3.68e-11	1.91e-12	0.0948715	7.04115	0.668004	65.2651	DYRK4	dual specificity tyrosine phosphorylation regulated kinase 4
3667	3.74e-11	1.94e-12	0.0915222	-7.03902	-0.644226	730.054	IRS1	insulin receptor substrate 1
114569	3.83e-11	1.99e-12	0.0844619	7.03525	0.594211	512.157	MAL2	mal, T cell differentiation protein 2
7347	3.85e-11	2e-12	0.103641	7.03432	0.729045	263.193	UCHL3	ubiquitin C-terminal hydrolase L3
27232	3.89e-11	2.02e-12	0.205893	-7.03286	-1.44802	793.956	GNMT	glycine N-methyltransferase
445571	3.94e-11	2.05e-12	0.108431	7.0311	0.76239	124.283	ZNG1C	Zn regulated GTPase metalloprotein activator 1C
147138	4.44e-11	2.31e-12	0.176449	-7.01419	-1.23765	60.3269	TMC8	transmembrane channel like 8
892	4.44e-11	2.32e-12	0.0890514	7.01393	0.6246	517.472	CCNC	cyclin C
9110	4.5e-11	2.35e-12	0.129632	-7.01179	-0.90895	829.426	MTMR4	myotubularin related protein 4
150372	4.55e-11	2.38e-12	0.193962	-7.01018	-1.35971	73.1715	NFAM1	NFAT activating protein with ITAM motif 1
111089941	4.65e-11	2.43e-12	0.14512	7.00704	1.01686	389.68	MMP24-AS1-EDEM2	MMP24-AS1-EDEM2 readthrough
11066	4.65e-11	2.44e-12	0.113218	7.00675	0.793292	125.495	SNRNP35	small nuclear ribonucleoprotein U11/U12 subunit 35
9898	4.72e-11	2.48e-12	0.0854611	-7.00447	-0.598609	389.304	UBAP2L	ubiquitin associated protein 2 like
346606	4.9e-11	2.58e-12	0.231826	6.99894	1.62253	90.0389	MOGAT3	monoacylglycerol O-acyltransferase 3
23387	4.93e-11	2.59e-12	0.103986	-6.99818	-0.727716	384.983	SIK3	SIK family kinase 3
105373608	5.15e-11	2.71e-12	0.0877515	-6.99187	-0.613547	428.458	LOC105373608	uncharacterized LOC105373608
10133	5.22e-11	2.76e-12	0.0823932	6.98968	0.575902	1558.23	OPTN	optineurin
644591	5.23e-11	2.77e-12	0.122099	6.98918	0.853372	28.6216	PPIAL4G	peptidylprolyl isomerase A like 4G
57477	5.25e-11	2.78e-12	0.14773	-6.98844	-1.0324	28.4993	SHROOM4	shroom family member 4
55281	5.43e-11	2.88e-12	0.0868887	6.98357	0.606794	329.779	TMEM140	transmembrane protein 140
101927155	5.54e-11	2.94e-12	0.189791	6.98059	1.32486	30.3862	LMO7-AS1	LMO7 antisense RNA 1
11221	5.76e-11	3.06e-12	0.154003	-6.97504	-1.07418	205.961	DUSP10	dual specificity phosphatase 10
11068	5.99e-11	3.19e-12	0.106931	6.96929	0.745236	149.138	CYB561D2	cytochrome b561 family member D2
8815	6e-11	3.19e-12	0.110694	6.96892	0.771419	548.289	BANF1	BAF nuclear assembly factor 1
256691	6.04e-11	3.22e-12	0.20453	6.96772	1.42511	19.513	MAMDC2	MAM domain containing 2
408	6.04e-11	3.23e-12	0.13333	-6.96749	-0.928973	306.224	ARRB1	arrestin beta 1
100289580	6.04e-11	3.22e-12	0.291982	-6.96762	-2.03442	7.44926	LOC100289580	uncharacterized LOC100289580
91608	6.08e-11	3.25e-12	0.287223	-6.96646	-2.00093	25.8497	RASL10B	RAS like family 10 member B
6206	6.15e-11	3.29e-12	0.0875865	6.96456	0.610001	4748.39	RPS12	ribosomal protein S12
283316	6.61e-11	3.54e-12	0.272475	-6.95424	-1.89486	29.7424	CD163L1	CD163 molecule like 1
11322	6.65e-11	3.57e-12	0.20972	-6.95327	-1.45824	75.0597	TMC6	transmembrane channel like 6
644019	6.71e-11	3.6e-12	0.101632	6.95187	0.706529	114.027	ZNG1F	Zn regulated GTPase metalloprotein activator 1F
254863	6.79e-11	3.66e-12	0.15651	6.94991	1.08773	523.685	TMEM256	transmembrane protein 256
5209	6.89e-11	3.71e-12	0.153127	-6.94782	-1.0639	143.426	PFKFB3	6-phosphofructo-2-kinase/fructose-2,6-biphosphatase 3
6147	6.92e-11	3.73e-12	0.100253	6.94699	0.696454	3624.03	RPL23A	ribosomal protein L23a
51077	6.94e-11	3.75e-12	0.0694441	6.94633	0.482382	196.739	FCF1	FCF1 rRNA-processing protein
83729	7.02e-11	3.8e-12	0.188185	6.94457	1.30686	2154.83	INHBE	inhibin subunit beta E
51659	7.13e-11	3.86e-12	0.217448	6.94221	1.50957	39.2571	GINS2	GINS complex subunit 2
5976	7.2e-11	3.9e-12	0.102486	-6.94076	-0.711331	616.32	UPF1	UPF1 RNA helicase and ATPase
124602	7.37e-11	4e-12	0.211231	-6.93721	-1.46535	18.0605	KIF19	kinesin family member 19
28957	7.45e-11	4.04e-12	0.0957723	6.93566	0.664244	426.319	MRPS28	mitochondrial ribosomal protein S28
5167	7.48e-11	4.07e-12	0.119627	-6.93467	-0.829572	1184.78	ENPP1	ectonucleotide pyrophosphatase/phosphodiesterase 1
220441	7.48e-11	4.07e-12	0.255615	-6.93465	-1.7726	317.604	RNF152	ring finger protein 152
3485	7.61e-11	4.15e-12	0.382149	-6.93204	-2.64907	1452.04	IGFBP2	insulin like growth factor binding protein 2
440672	7.7e-11	4.2e-12	0.154399	-6.93029	-1.07003	168.694	NUDT4B	nudix hydrolase 4B
3541	7.75e-11	4.23e-12	0.431832	6.92922	2.99226	17.5823	IGLC5	immunoglobulin lambda constant 5 (pseudogene)
11328	8.12e-11	4.44e-12	0.0879365	-6.92234	-0.608726	278.422	FKBP9	FKBP prolyl isomerase 9
330	8.21e-11	4.49e-12	0.232744	6.92076	1.61076	161.377	BIRC3	baculoviral IAP repeat containing 3
100652759	8.33e-11	4.57e-12	0.234536	-6.9184	-1.62261	8.25639	PRICKLE2-AS1	PRICKLE2 antisense RNA 1
2287	8.34e-11	4.57e-12	0.0979415	6.91819	0.677577	430.671	FKBP3	FKBP prolyl isomerase 3
9467	8.51e-11	4.67e-12	0.112744	-6.91515	-0.77964	161.913	SH3BP5	SH3 domain binding protein 5
22918	8.83e-11	4.85e-12	0.133823	-6.90976	-0.924683	266.477	CD93	CD93 molecule
51371	8.85e-11	4.88e-12	0.091736	6.90914	0.633816	917.876	POMP	proteasome maturation protein
9232	9.01e-11	4.96e-12	0.282157	6.90657	1.94874	16.2447	PTTG1	PTTG1 regulator of sister chromatid separation, securin
112268213	9.17e-11	5.06e-12	0.138789	6.90385	0.958181	108.601	LOC112268213
60685	9.35e-11	5.17e-12	0.0823654	-6.90086	-0.568392	918.395	ZFAND3	zinc finger AN1-type containing 3
90410	9.36e-11	5.18e-12	0.0805836	6.90057	0.556073	156.896	IFT20	intraflagellar transport 20
8896	9.78e-11	5.41e-12	0.0627607	6.89427	0.432689	205.52	BUD31	BUD31 homolog
23370	9.98e-11	5.53e-12	0.101895	-6.89122	-0.702179	286.482	ARHGEF18	Rho/Rac guanine nucleotide exchange factor 18
389072	1.02e-10	5.64e-12	0.114011	-6.88843	-0.785358	151.465	PLEKHM3	pleckstrin homology domain containing M3
84279	1.02e-10	5.67e-12	0.103913	6.88783	0.715733	356.657	PRADC1	protease associated domain containing 1
4094	1.03e-10	5.72e-12	0.153825	-6.88634	-1.05929	821.666	MAF	MAF bZIP transcription factor
54749	1.04e-10	5.79e-12	0.129045	6.88474	0.888443	101.917	EPDR1	ependymin related 1
26130	1.04e-10	5.78e-12	0.104665	-6.88488	-0.720608	220.654	GAPVD1	GTPase activating protein and VPS9 domains 1
23164	1.07e-10	5.96e-12	0.0693522	-6.88059	-0.477185	556.452	MPRIP	myosin phosphatase Rho interacting protein
112268098	1.07e-10	6e-12	0.158273	6.87975	1.08888	27.15	CNPY2-AS1	CNPY2 antisense RNA 1
10169	1.1e-10	6.15e-12	0.118135	6.87611	0.812308	2862.82	SERF2	small EDRK-rich factor 2
7733	1.11e-10	6.2e-12	0.108891	6.87506	0.748633	64.8038	ZNF180	zinc finger protein 180
1794	1.11e-10	6.21e-12	0.188383	-6.87469	-1.29508	84.9656	DOCK2	dedicator of cytokinesis 2
65008	1.11e-10	6.23e-12	0.145332	6.8743	0.999054	250.302	MRPL1	mitochondrial ribosomal protein L1
4041	1.13e-10	6.34e-12	0.142443	-6.87181	-0.978843	2183.77	LRP5	LDL receptor related protein 5
920	1.14e-10	6.4e-12	0.204941	-6.8705	-1.40805	2398.02	CD4	CD4 molecule
84418	1.15e-10	6.47e-12	0.0967702	6.86895	0.66471	334.939	CYSTM1	cysteine rich transmembrane module containing 1
553115	1.18e-10	6.65e-12	0.0920423	6.86502	0.631872	506.067	PEF1	penta-EF-hand domain containing 1
4521	1.18e-10	6.65e-12	0.203582	6.86506	1.3976	29.6032	NUDT1	nudix hydrolase 1
8778	1.2e-10	6.78e-12	0.282892	-6.8622	-1.94126	13.7345	SIGLEC5	sialic acid binding Ig like lectin 5
9710	1.2e-10	6.82e-12	0.138683	-6.8614	-0.951561	101.45	GARRE1	granule associated Rac and RHOG effector 1
81796	1.28e-10	7.24e-12	0.484247	6.85274	3.31842	3884.37	SLCO5A1	solute carrier organic anion transporter family member 5A1
2483	1.29e-10	7.3e-12	0.134487	6.85163	0.921454	253.195	FRG1	FSHD region gene 1
4576	1.31e-10	7.45e-12	0.224185	6.84869	1.53537	229.247	TRNT	tRNA-Thr
254225	1.33e-10	7.56e-12	0.10414	-6.84663	-0.713007	117.849	RNF169	ring finger protein 169
57678	1.38e-10	7.84e-12	0.143387	6.84141	0.98097	4068.15	GPAM	glycerol-3-phosphate acyltransferase, mitochondrial
91966	1.39e-10	7.93e-12	0.066485	6.83983	0.454746	147.606	EOLA1	endothelium and lymphocyte associated ASCH domain 1
4702	1.4e-10	7.99e-12	0.071639	6.83865	0.489914	342.592	NDUFA8	NADH:ubiquinone oxidoreductase subunit A8
51021	1.41e-10	8.05e-12	0.068484	6.83768	0.468272	747.545	MRPS16	mitochondrial ribosomal protein S16
6239	1.43e-10	8.19e-12	0.140581	-6.83521	-0.960899	535.337	RREB1	ras responsive element binding protein 1
375033	1.44e-10	8.23e-12	0.176866	-6.83448	-1.20879	46.8555	PEAR1	platelet endothelial aggregation receptor 1
1948	1.46e-10	8.36e-12	0.175393	-6.8322	-1.19832	71.569	EFNB2	ephrin B2
114294	1.49e-10	8.54e-12	0.0760503	6.82925	0.519367	317.367	LACTB	lactamase beta
25879	1.49e-10	8.56e-12	0.104736	6.82882	0.71522	152.981	DCAF13	DDB1 and CUL4 associated factor 13
10668	1.49e-10	8.57e-12	0.101181	6.82873	0.690939	57.336	CGRRF1	cell growth regulator with ring finger domain 1
2281	1.49e-10	8.59e-12	0.114367	6.82829	0.78093	79.2325	FKBP1B	FKBP prolyl isomerase 1B
5125	1.51e-10	8.69e-12	0.20301	6.82664	1.38588	41.057	PCSK5	proprotein convertase subtilisin/kexin type 5
105375489	1.51e-10	8.73e-12	0.145323	6.82596	0.991972	117.038	LOC105375489	uncharacterized LOC105375489
6711	1.52e-10	8.75e-12	0.137746	-6.82571	-0.940213	4404.04	SPTBN1	spectrin beta, non-erythrocytic 1
253782	1.53e-10	8.86e-12	0.129575	-6.82396	-0.884215	205.372	CERS6	ceramide synthase 6
28971	1.6e-10	9.23e-12	0.0962637	6.81802	0.656327	158.794	AAMDC	adipogenesis associated Mth938 domain containing
51332	1.67e-10	9.69e-12	0.431868	6.81102	2.94146	20.3407	SPTBN5	spectrin beta, non-erythrocytic 5
80127	1.67e-10	9.71e-12	0.206366	-6.81073	-1.40551	535.124	BBOF1	basal body orientation factor 1
4201	1.78e-10	1.03e-11	0.119595	6.80157	0.813436	445.548	MEA1	male-enhanced antigen 1
8541	1.78e-10	1.03e-11	0.250114	6.80162	1.70118	36.0772	PPFIA3	PTPRF interacting protein alpha 3
64150	1.81e-10	1.05e-11	0.436701	-6.79895	-2.96911	14.6209	DIO3OS	DIO3 opposite strand upstream RNA
28951	1.84e-10	1.07e-11	0.127917	-6.79643	-0.86938	110.008	TRIB2	tribbles pseudokinase 2
57520	1.84e-10	1.08e-11	0.180388	-6.79586	-1.22589	90.4013	HECW2	HECT, C2 and WW domain containing E3 ubiquitin protein ligase 2
53916	1.84e-10	1.08e-11	0.150907	6.79581	1.02554	34.183	RAB4B	RAB4B, member RAS oncogene family
9352	1.84e-10	1.08e-11	0.0677861	6.79565	0.460651	723.427	TXNL1	thioredoxin like 1
59345	1.86e-10	1.09e-11	0.134295	-6.79409	-0.912415	114.405	GNB4	G protein subunit beta 4
161823	1.87e-10	1.09e-11	0.118356	6.79376	0.804084	89.1508	ADAL	adenosine deaminase like
23248	1.88e-10	1.1e-11	0.0863618	-6.7923	-0.586595	375.712	RPRD2	regulation of nuclear pre-mRNA domain containing 2
220869	1.91e-10	1.12e-11	0.103418	6.78965	0.702176	144.725	ZNG1E	Zn regulated GTPase metalloprotein activator 1E
23196	1.93e-10	1.13e-11	0.0674292	-6.78858	-0.457748	1645.39	FAM120A	family with sequence similarity 120A
93611	1.98e-10	1.16e-11	0.129252	6.78465	0.876932	166.874	FBXO44	F-box protein 44
79736	2e-10	1.18e-11	0.135519	6.78296	0.919218	43.3654	TEFM	transcription elongation factor, mitochondrial
406975	2.03e-10	1.2e-11	0.262412	-6.78067	-1.77933	10.737	MIR198	microRNA 198
50854	2.06e-10	1.21e-11	0.11058	6.77844	0.749561	223.945	SNHG32	small nucleolar RNA host gene 32
64093	2.16e-10	1.28e-11	0.124205	-6.7711	-0.841004	1133.56	SMOC1	SPARC related modular calcium binding 1
80212	2.17e-10	1.28e-11	0.0862874	-6.77037	-0.584198	360.831	CCDC92	coiled-coil domain containing 92
124540	2.23e-10	1.32e-11	0.0900771	-6.76669	-0.609524	141.576	MSI2	musashi RNA binding protein 2
8894	2.24e-10	1.33e-11	0.155856	6.76577	1.05449	965.918	EIF2S2	eukaryotic translation initiation factor 2 subunit beta
11215	2.24e-10	1.33e-11	0.135334	-6.76513	-0.915554	186.848	AKAP11	A-kinase anchoring protein 11
65986	2.26e-10	1.34e-11	0.121346	-6.76424	-0.820812	349.118	ZBTB10	zinc finger and BTB domain containing 10
5339	2.28e-10	1.36e-11	0.171682	-6.76217	-1.16094	2495.03	PLEC	plectin
19	2.28e-10	1.36e-11	0.185906	-6.76214	-1.25712	560.153	ABCA1	ATP binding cassette subfamily A member 1
120425	2.32e-10	1.39e-11	0.149717	6.75932	1.01198	67.6054	JAML	junction adhesion molecule like
1366	2.32e-10	1.38e-11	0.175615	6.75956	1.18708	121.936	CLDN7	claudin 7
100529262	2.32e-10	1.39e-11	0.151578	6.75941	1.02458	34.3908	MIA-RAB4B	MIA-RAB4B readthrough (NMD candidate)
8754	2.39e-10	1.43e-11	0.177518	-6.755	-1.19914	144.872	ADAM9	ADAM metallopeptidase domain 9
109910382	2.43e-10	1.45e-11	0.482114	6.75248	3.25547	37002.2	RNA28SN3	RNA, 28S ribosomal N3
5562	2.46e-10	1.48e-11	0.101662	-6.75033	-0.686255	495.856	PRKAA1	protein kinase AMP-activated catalytic subunit alpha 1
153562	2.54e-10	1.52e-11	0.101312	-6.74588	-0.683438	428.951	MARVELD2	MARVEL domain containing 2
105370384	2.55e-10	1.53e-11	0.195564	6.74467	1.31902	10.3467	LOC105370384	uncharacterized LOC105370384
1889	2.59e-10	1.56e-11	0.112099	-6.7426	-0.755839	1404.75	ECE1	endothelin converting enzyme 1
100288866	2.59e-10	1.55e-11	0.324679	-6.74275	-2.18923	14.8711	NGFR-AS1	NGFR antisense RNA 1
84319	2.66e-10	1.6e-11	0.125993	6.73822	0.84897	126.589	CMSS1	cms1 ribosomal small subunit homolog
57153	2.66e-10	1.61e-11	0.148217	-6.73793	-0.998676	349.259	SLC44A2	solute carrier family 44 member 2
105379010	2.69e-10	1.63e-11	0.869713	6.73617	5.85854	55.9691	LOC105379010	uncharacterized LOC105379010
79831	2.8e-10	1.69e-11	0.187395	6.73016	1.2612	935.907	KDM8	lysine demethylase 8
1859	2.81e-10	1.7e-11	0.0915891	-6.72989	-0.616385	278.872	DYRK1A	dual specificity tyrosine phosphorylation regulated kinase 1A
107986168	2.83e-10	1.71e-11	0.325	6.72857	2.18678	11.4341	LOC107986168
10421	2.85e-10	1.73e-11	0.0908071	6.72715	0.610873	266.489	CD2BP2	CD2 cytoplasmic tail binding protein 2
7319	2.88e-10	1.75e-11	0.0668833	6.72549	0.449823	229.227	UBE2A	ubiquitin conjugating enzyme E2 A
85025	2.9e-10	1.76e-11	0.101808	6.72458	0.684616	117.91	TMEM60	transmembrane protein 60
57016	2.91e-10	1.77e-11	0.630245	6.72394	4.23774	259.027	AKR1B10	aldo-keto reductase family 1 member B10
10328	2.91e-10	1.78e-11	0.0949995	6.72338	0.638717	120.415	EMC8	ER membrane protein complex subunit 8
22974	2.91e-10	1.77e-11	0.202763	6.72348	1.36327	38.3735	TPX2	TPX2 microtubule nucleation factor
101927393	2.91e-10	1.78e-11	0.174855	6.72333	1.17561	35.8477	LOC101927393	uncharacterized LOC101927393
54841	2.93e-10	1.79e-11	0.0975458	6.72222	0.655724	212.499	BIVM	basic, immunoglobulin-like variable motif containing
6801	2.95e-10	1.81e-11	0.107928	-6.7209	-0.72537	213.49	STRN	striatin
4763	2.98e-10	1.82e-11	0.106266	-6.71958	-0.714062	519.083	NF1	neurofibromin 1
6023	3.03e-10	1.85e-11	0.800908	6.71705	5.37974	34.0169	RMRP	RNA component of mitochondrial RNA processing endoribonuclease
205428	3.03e-10	1.86e-11	0.138905	-6.71665	-0.932973	141.958	DIPK2A	divergent protein kinase domain 2A
28956	3.03e-10	1.86e-11	0.0976383	6.71647	0.655784	615.613	LAMTOR2	late endosomal/lysosomal adaptor, MAPK and MTOR activator 2
28876	3.12e-10	1.92e-11	0.385774	6.71218	2.58938	13.799	IGKV3D-11	immunoglobulin kappa variable 3D-11
11104	3.15e-10	1.94e-11	0.0910951	6.71052	0.611296	83.9413	KATNA1	katanin catalytic subunit A1
746	3.17e-10	1.95e-11	0.119484	6.70969	0.801703	498.572	TMEM258	transmembrane protein 258
399687	3.17e-10	1.96e-11	0.105661	-6.70931	-0.708915	1376.39	MYO18A	myosin XVIIIA
10838	3.25e-10	2.01e-11	0.104672	-6.70563	-0.701894	449.171	ZNF275	zinc finger protein 275
134526	3.25e-10	2.01e-11	0.127879	6.70531	0.85747	989.065	ACOT12	acyl-CoA thioesterase 12
168544	3.25e-10	2.01e-11	0.179707	-6.7054	-1.20501	104.467	ZNF467	zinc finger protein 467
9839	3.29e-10	2.04e-11	0.159401	-6.70345	-1.06854	246.582	ZEB2	zinc finger E-box binding homeobox 2
7320	3.3e-10	2.04e-11	0.0822247	6.70302	0.551153	351.708	UBE2B	ubiquitin conjugating enzyme E2 B
100008589	3.34e-10	2.07e-11	0.485512	6.7009	3.25337	39879.2	RNA28SN5	RNA, 28S ribosomal N5
401505	3.37e-10	2.09e-11	0.104648	6.69964	0.701104	291.922	TOMM5	translocase of outer mitochondrial membrane 5
64087	3.39e-10	2.11e-11	0.126463	-6.69845	-0.847108	1790.9	MCCC2	methylcrotonyl-CoA carboxylase subunit 2
100131378	3.39e-10	2.11e-11	0.222258	6.69834	1.48876	12.0144	C11orf91	chromosome 11 open reading frame 91
553158	3.41e-10	2.12e-11	0.126099	-6.69728	-0.844518	22.1573	PRR5-ARHGAP8	PRR5-ARHGAP8 readthrough
79670	3.42e-10	2.13e-11	0.145448	-6.69679	-0.974033	836.183	TUT7	terminal uridylyl transferase 7
163590	3.56e-10	2.22e-11	0.126802	-6.69076	-0.848403	871.518	TOR1AIP2	torsin 1A interacting protein 2
1514	3.56e-10	2.23e-11	0.0773607	-6.69041	-0.517575	1952.93	CTSL	cathepsin L
23498	3.61e-10	2.26e-11	0.139545	-6.68825	-0.93331	3001.85	HAAO	3-hydroxyanthranilate 3,4-dioxygenase
11157	3.73e-10	2.34e-11	0.0921621	6.68334	0.615951	103.257	LSM6	LSM6 homolog, U6 small nuclear RNA and mRNA degradation associated
7224	3.73e-10	2.34e-11	0.178309	-6.68315	-1.19167	26.4924	TRPC5	transient receptor potential cation channel subfamily C member 5
51299	3.76e-10	2.36e-11	0.148956	-6.68199	-0.99532	38.6568	NRN1	neuritin 1
27430	3.79e-10	2.38e-11	0.084288	-6.68061	-0.563096	616.19	MAT2B	methionine adenosyltransferase 2B
1069	3.8e-10	2.39e-11	0.13473	6.68013	0.900013	332.086	CETN2	centrin 2
2207	4.03e-10	2.54e-11	0.220971	-6.67116	-1.47413	281.968	FCER1G	Fc epsilon receptor Ig
22852	4.1e-10	2.58e-11	0.507828	6.66868	3.38654	347.42	ANKRD26	ankyrin repeat domain containing 26
10652	4.13e-10	2.6e-11	0.0881023	6.66747	0.58742	311.387	YKT6	YKT6 v-SNARE homolog
7249	4.23e-10	2.67e-11	0.092252	-6.66368	-0.614738	481.807	TSC2	TSC complex subunit 2
440926	4.43e-10	2.79e-11	0.067588	6.65699	0.449932	850.286	H3P6	H3 histone pseudogene 6
9733	4.47e-10	2.83e-11	0.0672119	-6.65534	-0.447318	212.279	SART3	spliceosome associated factor 3, U4/U6 recycling protein
109864282	4.55e-10	2.88e-11	0.478553	6.6527	3.18367	37669.9	RNA28SN2	RNA, 28S ribosomal N2
2326	4.59e-10	2.91e-11	0.417384	6.65115	2.77608	54.4823	FMO1	flavin containing dimethylaniline monoxygenase 1
102465801	4.62e-10	2.93e-11	0.136904	6.65002	0.910415	98.128	MIR7703	microRNA 7703
4712	4.65e-10	2.95e-11	0.0768846	6.64891	0.511199	487.055	NDUFB6	NADH:ubiquinone oxidoreductase subunit B6
127845	4.8e-10	3.05e-11	0.147513	6.64398	0.980077	615.358	GOLT1A	golgi transport 1A
79918	4.8e-10	3.05e-11	0.0604768	6.6439	0.401802	222.869	SETD6	SET domain containing 6, protein lysine methyltransferase
79086	4.92e-10	3.13e-11	0.0860091	6.64011	0.57111	641.591	SMIM7	small integral membrane protein 7
106632264	4.98e-10	3.17e-11	0.483251	6.6383	3.20797	39319.9	RNA28SN1	RNA, 28S ribosomal N1
79814	5e-10	3.2e-11	0.0970695	6.63719	0.644269	1825.67	AGMAT	agmatinase
2630	5e-10	3.2e-11	0.106014	6.63716	0.703629	131.936	GBAP1	glucosylceramidase beta pseudogene 1
54815	5e-10	3.19e-11	0.121338	-6.63741	-0.805369	312.18	GATAD2A	GATA zinc finger domain containing 2A
100505758	5.09e-10	3.25e-11	0.0993426	6.63456	0.659094	42.3786	PRMT5-AS1	PRMT5 antisense RNA 1
9181	5.16e-10	3.31e-11	0.142627	-6.63219	-0.945928	109.663	ARHGEF2	Rho/Rac guanine nucleotide exchange factor 2
1026	5.16e-10	3.31e-11	0.237333	6.63207	1.57401	409.155	CDKN1A	cyclin dependent kinase inhibitor 1A
123	5.16e-10	3.31e-11	0.163734	6.63228	1.08593	2770.89	PLIN2	perilipin 2
57088	5.18e-10	3.33e-11	0.168958	-6.63118	-1.12039	354.604	PLSCR4	phospholipid scramblase 4
9922	5.24e-10	3.37e-11	0.0927901	-6.62945	-0.615148	1721.1	IQSEC1	IQ motif and Sec7 domain ArfGEF 1
2892	5.24e-10	3.37e-11	0.181597	6.62927	1.20386	48.0464	GRIA3	glutamate ionotropic receptor AMPA type subunit 3
55851	5.27e-10	3.4e-11	0.102699	6.62831	0.680723	346.616	PSENEN	presenilin enhancer, gamma-secretase subunit
162461	5.29e-10	3.41e-11	0.562207	6.62765	3.72611	34.9723	TMEM92	transmembrane protein 92
6542	5.29e-10	3.42e-11	0.156654	-6.62739	-1.03821	6123.67	SLC7A2	solute carrier family 7 member 2
81553	5.4e-10	3.49e-11	0.152792	-6.6242	-1.01212	56.924	CYRIA	CYFIP related Rac1 interactor A
105372578	5.49e-10	3.55e-11	0.187336	6.62167	1.24048	97.1999	LINC02967	long intergenic non-protein coding RNA 2967
56616	5.52e-10	3.58e-11	0.0901802	6.62062	0.597049	252.466	DIABLO	diablo IAP-binding mitochondrial protein
9772	5.66e-10	3.67e-11	0.0999017	-6.61689	-0.661038	534.464	TMEM94	transmembrane protein 94
51639	5.69e-10	3.69e-11	0.0849362	6.61585	0.561925	395.214	SF3B6	splicing factor 3b subunit 6
55744	5.78e-10	3.75e-11	0.0804879	6.61354	0.53231	161.561	COA1	cytochrome c oxidase assembly factor 1
79719	5.81e-10	3.78e-11	0.106805	6.61259	0.706257	198.005	AAGAB	alpha and gamma adaptin binding protein
23029	5.85e-10	3.81e-11	0.0693413	6.61141	0.458443	197.657	RBM34	RNA binding motif protein 34
9734	6.13e-10	3.99e-11	0.177815	-6.60436	-1.17436	28.1028	HDAC9	histone deacetylase 9
4572	6.19e-10	4.03e-11	0.299687	6.60281	1.97878	83.8616	TRNQ	tRNA-Gln
388753	6.22e-10	4.06e-11	0.117781	6.602	0.777588	102.167	COA6	cytochrome c oxidase assembly factor 6
357	6.45e-10	4.21e-11	0.147354	-6.59633	-0.971993	156.318	SHROOM2	shroom family member 2
10207	6.5e-10	4.25e-11	0.126811	-6.59508	-0.836331	368.105	PATJ	PATJ crumbs cell polarity complex component
129401	6.53e-10	4.28e-11	0.102662	6.59418	0.676974	76.5932	NUP35	nucleoporin 35
374955	6.67e-10	4.37e-11	0.0914071	6.5909	0.602455	350.127	SPATA21	spermatogenesis associated 21
4858	6.88e-10	4.52e-11	0.194269	-6.58603	-1.27946	31.0485	NOVA2	NOVA alternative splicing regulator 2
101730217	6.88e-10	4.51e-11	0.129535	-6.58614	-0.853133	155.304	SPECC1L-ADORA2A	SPECC1L-ADORA2A readthrough (NMD candidate)
323	6.95e-10	4.57e-11	0.117929	-6.58433	-0.776486	231.458	APBB2	amyloid beta precursor protein binding family B member 2
23310	7.51e-10	4.94e-11	0.093497	-6.57272	-0.61453	127.213	NCAPD3	non-SMC condensin II complex subunit D3
100885850	7.52e-10	4.95e-11	0.0939141	6.57249	0.61725	103.673	PTGES3L-AARSD1	PTGES3L-AARSD1 readthrough
22983	7.58e-10	4.99e-11	0.340645	-6.57116	-2.23843	14.4502	MAST1	microtubule associated serine/threonine kinase 1
107986482	7.84e-10	5.17e-11	0.264683	6.56581	1.73786	13.1371	LOC107986482	uncharacterized LOC107986482
8372	7.85e-10	5.19e-11	0.170196	6.56549	1.11742	72.2398	HYAL3	hyaluronidase 3
8976	7.9e-10	5.22e-11	0.0757485	-6.5644	-0.497244	690.876	WASL	WASP like actin nucleation promoting factor
23140	7.91e-10	5.23e-11	0.115851	-6.56417	-0.760463	364.095	ZZEF1	zinc finger ZZ-type and EF-hand domain containing 1
26272	7.92e-10	5.24e-11	0.0900293	-6.56383	-0.590937	129.518	FBXO4	F-box protein 4
401397	7.94e-10	5.26e-11	0.0841823	6.56329	0.552513	227.553	SMIM30	small integral membrane protein 30
7094	8e-10	5.31e-11	0.109668	-6.56209	-0.719654	1900.4	TLN1	talin 1
100505385	8.25e-10	5.49e-11	0.173568	6.55708	1.1381	38.9046	IQCJ-SCHIP1	IQCJ-SCHIP1 readthrough
29970	8.25e-10	5.49e-11	0.173568	6.55708	1.1381	38.9046	SCHIP1	schwannomin interacting protein 1
3045	8.25e-10	5.48e-11	0.56252	6.5572	3.68855	191.919	HBD	hemoglobin subunit delta
80755	8.27e-10	5.51e-11	0.0942042	6.55653	0.617653	103.638	AARSD1	alanyl-tRNA synthetase domain containing 1
22916	8.31e-10	5.54e-11	0.0649687	6.55571	0.425916	243.671	NCBP2	nuclear cap binding protein subunit 2
3778	8.34e-10	5.57e-11	0.186768	-6.5549	-1.22424	311.934	KCNMA1	potassium calcium-activated channel subfamily M alpha 1
8721	8.43e-10	5.63e-11	0.132503	6.55316	0.868313	2144.5	EDF1	endothelial differentiation related factor 1
7903	8.64e-10	5.77e-11	0.208072	-6.54948	-1.36276	34.0446	ST8SIA4	ST8 alpha-N-acetyl-neuraminide alpha-2,8-sialyltransferase 4
3077	8.68e-10	5.81e-11	0.107633	6.54862	0.704847	212.484	HFE	homeostatic iron regulator
22837	8.8e-10	5.89e-11	0.122813	-6.54643	-0.803984	1971.34	COBLL1	cordon-bleu WH2 repeat protein like 1
6453	8.82e-10	5.92e-11	0.0869367	-6.54585	-0.569074	544.907	ITSN1	intersectin 1
3681	8.88e-10	5.96e-11	0.483618	-6.5448	-3.16518	37.161	ITGAD	integrin subunit alpha D
57715	8.95e-10	6.01e-11	0.123362	-6.54339	-0.807208	797.467	SEMA4G	semaphorin 4G
51002	9e-10	6.06e-11	0.113372	6.54232	0.741713	110.433	TPRKB	TP53RK binding protein
29766	9e-10	6.06e-11	0.084376	-6.54225	-0.552008	349.567	TMOD3	tropomodulin 3
10561	9e-10	6.07e-11	0.187428	6.5421	1.22617	158.8	IFI44	interferon induced protein 44
53373	9.01e-10	6.07e-11	0.0821293	-6.54192	-0.537283	398.348	TPCN1	two pore segment channel 1
23500	9.3e-10	6.27e-11	0.125842	-6.53705	-0.822633	143.717	DAAM2	dishevelled associated activator of morphogenesis 2
4283	9.3e-10	6.28e-11	0.369344	6.53689	2.41436	136.52	CXCL9	C-X-C motif chemokine ligand 9
5805	9.4e-10	6.35e-11	0.11495	6.53516	0.751215	178.983	PTS	6-pyruvoyltetrahydropterin synthase
57019	9.41e-10	6.37e-11	0.0772316	6.53487	0.504699	196.995	CIAPIN1	cytokine induced apoptosis inhibitor 1
1622	9.46e-10	6.41e-11	0.121837	6.5339	0.796069	3963.57	DBI	diazepam binding inhibitor, acyl-CoA binding protein
91010	9.49e-10	6.44e-11	0.104411	-6.53324	-0.682143	89.109	FMNL3	formin like 3
143	9.53e-10	6.47e-11	0.149741	-6.53247	-0.97818	486.506	PARP4	poly(ADP-ribose) polymerase family member 4
132671	9.87e-10	6.71e-11	0.26906	6.52692	1.75613	68.484	SPATA18	spermatogenesis associated 18
374868	9.87e-10	6.71e-11	0.0932478	-6.52693	-0.608622	176.89	ATP9B	ATPase phospholipid transporting 9B (putative)
11163	9.87e-10	6.72e-11	0.145933	-6.52674	-0.952466	369.623	NUDT4	nudix hydrolase 4
10477	1e-09	6.82e-11	0.0798119	6.52458	0.520739	314.68	UBE2E3	ubiquitin conjugating enzyme E2 E3
5685	1.02e-09	6.93e-11	0.0736069	6.52219	0.480078	939.548	PSMA4	proteasome 20S subunit alpha 4
55924	1.02e-09	6.96e-11	0.1717	6.52148	1.11974	24.0611	INKA2	inka box actin regulator 2
84844	1.05e-09	7.16e-11	0.0922397	6.51726	0.60115	130.253	PHF5A	PHD finger protein 5A
100616400	1.05e-09	7.17e-11	0.231203	6.51712	1.50678	8.35396	MIR3198-2	microRNA 3198-2
10332	1.06e-09	7.22e-11	0.224264	-6.51592	-1.46129	362.779	CLEC4M	C-type lectin domain family 4 member M
152273	1.06e-09	7.24e-11	0.149851	-6.5157	-0.976381	133.776	FGD5	FYVE, RhoGEF and PH domain containing 5
131965	1.06e-09	7.29e-11	0.146317	6.51457	0.953194	55.3609	METTL6	methyltransferase 6, methylcytidine
10961	1.07e-09	7.33e-11	0.11876	6.51378	0.773579	2681.21	ERP29	endoplasmic reticulum protein 29
51001	1.08e-09	7.4e-11	0.107147	6.51226	0.697768	80.4624	MTERF3	mitochondrial transcription termination factor 3
374393	1.09e-09	7.46e-11	0.357638	6.51104	2.3286	22.4756	FAM111B	FAM111 trypsin like peptidase B
3394	1.11e-09	7.66e-11	0.126389	-6.50723	-0.822439	120.079	IRF8	interferon regulatory factor 8
51634	1.12e-09	7.74e-11	0.160664	6.50555	1.0452	155.764	RBMX2	RNA binding motif protein X-linked 2
4638	1.15e-09	7.91e-11	0.130767	-6.50225	-0.85028	1489.81	MYLK	myosin light chain kinase
6415	1.15e-09	7.92e-11	0.141511	6.50212	0.920121	536.167	SELENOW	selenoprotein W
4085	1.16e-09	8.01e-11	0.21197	6.50046	1.3779	19.621	MAD2L1	mitotic arrest deficient 2 like 1
285346	1.18e-09	8.15e-11	0.235891	-6.49786	-1.53279	7.53678	ZNF852	zinc finger protein 852
196463	1.18e-09	8.14e-11	0.123645	-6.49792	-0.803436	731.555	PLBD2	phospholipase B domain containing 2
441531	1.2e-09	8.31e-11	0.0904224	6.49492	0.587286	149.427	PGAM4	phosphoglycerate mutase family member 4
51602	1.21e-09	8.4e-11	0.207932	6.49325	1.35015	363.855	NOP58	NOP58 ribonucleoprotein
9785	1.21e-09	8.4e-11	0.0680265	-6.49322	-0.441711	338.795	DHX38	DEAH-box helicase 38
2215	1.22e-09	8.44e-11	0.270102	-6.49248	-1.75363	64.4502	FCGR3B	Fc gamma receptor IIIb
2037	1.22e-09	8.46e-11	0.150583	-6.49226	-0.977628	307.765	EPB41L2	erythrocyte membrane protein band 4.1 like 2
9550	1.22e-09	8.47e-11	0.0659705	6.49203	0.428282	587.518	ATP6V1G1	ATPase H+ transporting V1 subunit G1
27302	1.23e-09	8.59e-11	0.189161	-6.48981	-1.22762	127.13	BMP10	bone morphogenetic protein 10
10000	1.24e-09	8.67e-11	0.13051	-6.48853	-0.846817	76.97	AKT3	AKT serine/threonine kinase 3
90835	1.24e-09	8.68e-11	0.172798	6.48833	1.12117	12.514	CFAP119	cilia and flagella associated protein 119
25831	1.25e-09	8.73e-11	0.133497	-6.48753	-0.866065	1263.83	HECTD1	HECT domain E3 ubiquitin protein ligase 1
107985405	1.26e-09	8.82e-11	0.14375	-6.48589	-0.932348	40.1696	LOC107985405	uncharacterized LOC107985405
3842	1.26e-09	8.84e-11	0.0914561	-6.48549	-0.593138	459.966	TNPO1	transportin 1
23001	1.27e-09	8.91e-11	0.166677	-6.48438	-1.0808	185.804	WDFY3	WD repeat and FYVE domain containing 3
29950	1.28e-09	9.01e-11	0.157104	6.48277	1.01847	88.1256	SERTAD1	SERTA domain containing 1
5153	1.29e-09	9.07e-11	0.174786	-6.48175	-1.13292	33.98	PDE1B	phosphodiesterase 1B
8448	1.3e-09	9.14e-11	0.191462	6.48058	1.24078	27.1025	DOC2A	double C2 domain alpha
2015	1.3e-09	9.14e-11	0.340459	-6.48052	-2.20635	30.6431	ADGRE1	adhesion G protein-coupled receptor E1
22883	1.34e-09	9.43e-11	0.111243	-6.47589	-0.720397	325.405	CLSTN1	calsyntenin 1
10205	1.37e-09	9.68e-11	0.112213	6.47188	0.726231	209.597	MPZL2	myelin protein zero like 2
100507246	1.38e-09	9.76e-11	0.1358	-6.47064	-0.878712	548.968	SNHG16	small nucleolar RNA host gene 16
28947	1.4e-09	9.86e-11	0.426534	6.46915	2.75931	26.6191	IGKJ4	immunoglobulin kappa joining 4
7752	1.43e-09	1.01e-10	0.140216	6.46594	0.90663	45.1254	ZNF200	zinc finger protein 200
80013	1.45e-09	1.03e-10	0.0968353	6.463	0.625847	124.667	MINDY3	MINDY lysine 48 deubiquitinase 3
3953	1.45e-09	1.03e-10	0.222766	-6.46244	-1.43961	868.411	LEPR	leptin receptor
79768	1.45e-09	1.03e-10	0.104681	6.46242	0.676492	85.9313	KATNBL1	katanin regulatory subunit B1 like 1
10200	1.45e-09	1.03e-10	0.151809	6.46259	0.981076	45.2682	MPHOSPH6	M-phase phosphoprotein 6
112817	1.48e-09	1.05e-10	0.164832	-6.45928	-1.06469	509.715	HOGA1	4-hydroxy-2-oxoglutarate aldolase 1
126364	1.49e-09	1.05e-10	0.189139	-6.4589	-1.22163	61.5012	LRRC25	leucine rich repeat containing 25
54961	1.52e-09	1.08e-10	0.111188	-6.45489	-0.717708	121.063	SSH3	slingshot protein phosphatase 3
80790	1.54e-09	1.1e-10	0.138054	-6.45274	-0.890824	370.527	CMIP	c-Maf inducing protein
23658	1.54e-09	1.1e-10	0.0965805	6.45256	0.623192	286.454	LSM5	LSM5 homolog, U6 small nuclear RNA and mRNA degradation associated
10875	1.55e-09	1.11e-10	0.164135	-6.45181	-1.05897	325.216	FGL2	fibrinogen like 2
5866	1.56e-09	1.11e-10	0.171925	-6.45079	-1.10905	99.5255	RAB3IL1	RAB3A interacting protein like 1
55379	1.56e-09	1.12e-10	0.118747	6.45036	0.765958	760.557	LRRC59	leucine rich repeat containing 59
84293	1.58e-09	1.13e-10	0.111071	6.44849	0.716242	3582.7	PRXL2A	peroxiredoxin like 2A
646471	1.61e-09	1.15e-10	0.142583	-6.44553	-0.919023	33.9985	LOC646471	uncharacterized LOC646471
1534	1.62e-09	1.16e-10	0.151703	6.44486	0.977706	229.39	CYB561	cytochrome b561
23234	1.63e-09	1.17e-10	0.0831032	6.44326	0.535455	78.3915	DNAJC9	DnaJ heat shock protein family (Hsp40) member C9
91574	1.64e-09	1.18e-10	0.15658	6.44218	1.00872	149.506	MTRFR	mitochondrial translation release factor in rescue
3704	1.67e-09	1.2e-10	0.12323	6.43966	0.793558	180.118	ITPA	inosine triphosphatase
101927178	1.67e-09	1.2e-10	0.149525	6.4395	0.962866	53.9026	LOC101927178	uncharacterized LOC101927178
54840	1.73e-09	1.25e-10	0.0906256	6.43372	0.58306	173.44	APTX	aprataxin
107985251	1.74e-09	1.25e-10	0.593781	6.43318	3.8199	165.534	LOC107985251	uncharacterized LOC107985251
84317	1.78e-09	1.28e-10	0.089548	6.42962	0.57576	208.486	CCDC115	coiled-coil domain containing 115
6289	1.78e-09	1.29e-10	0.342478	6.42886	2.20174	1006.28	SAA2	serum amyloid A2
4050	1.81e-09	1.31e-10	0.264338	6.42628	1.69871	52.8784	LTB	lymphotoxin beta
100874043	1.83e-09	1.32e-10	0.187976	6.42497	1.20774	84.2761	TPRG1-AS1	TPRG1 antisense RNA 1
25874	1.83e-09	1.33e-10	0.0696204	6.42418	0.447254	2550.79	MPC2	mitochondrial pyruvate carrier 2
11122	1.84e-09	1.33e-10	0.296017	-6.42341	-1.90144	13.0932	PTPRT	protein tyrosine phosphatase receptor type T
138649	1.85e-09	1.34e-10	0.291201	6.42274	1.87031	27.0096	ANKRD19P	ankyrin repeat domain 19, pseudogene
10468	1.86e-09	1.34e-10	0.230548	6.42201	1.48058	322.254	FST	follistatin
100526837	1.89e-09	1.37e-10	0.0864542	6.41903	0.554952	80.451	EEF1E1-BLOC1S5	EEF1E1-BLOC1S5 readthrough (NMD candidate)
100529261	1.89e-09	1.37e-10	0.0917787	6.41905	0.589132	122.139	CHURC1-FNTB	CHURC1-FNTB readthrough
64101	1.9e-09	1.38e-10	0.295656	-6.41813	-1.89756	24.9978	LRRC4	leucine rich repeat containing 4
23067	1.9e-09	1.38e-10	0.153417	-6.41817	-0.984654	167.241	SETD1B	SET domain containing 1B, histone lysine methyltransferase
6294	1.9e-09	1.38e-10	0.103617	-6.41831	-0.665046	489.292	SAFB	scaffold attachment factor B
23604	1.9e-09	1.39e-10	0.186423	6.41724	1.19632	40.408	DAPK2	death associated protein kinase 2
285195	1.93e-09	1.41e-10	0.205282	-6.41522	-1.31693	100.948	SLC9A9	solute carrier family 9 member A9
2581	1.93e-09	1.41e-10	0.143174	-6.41481	-0.918436	150.428	GALC	galactosylceramidase
7481	1.95e-09	1.42e-10	0.296616	6.41324	1.90227	65.9781	WNT11	Wnt family member 11
3762	1.96e-09	1.43e-10	0.346635	6.41272	2.22287	12.6684	KCNJ5	potassium inwardly rectifying channel subfamily J member 5
283635	1.96e-09	1.43e-10	0.119696	6.41241	0.767542	288.272	FAM177A1	family with sequence similarity 177 member A1
93010	1.97e-09	1.44e-10	0.206171	-6.41166	-1.3219	15.4407	B3GNT7	UDP-GlcNAc:betaGal beta-1,3-N-acetylglucosaminyltransferase 7
2653	1.98e-09	1.45e-10	0.108943	6.41059	0.698386	949.909	GCSH	glycine cleavage system protein H
11267	2.03e-09	1.49e-10	0.0973363	6.40634	0.623569	593.926	SNF8	SNF8 subunit of ESCRT-II
51527	2.04e-09	1.5e-10	0.115827	6.40581	0.741964	102.388	GSKIP	GSK3B interacting protein
105373581	2.04e-09	1.5e-10	0.142034	6.40567	0.909825	533.766	LOC105373581	uncharacterized LOC105373581
10987	2.06e-09	1.52e-10	0.0889038	6.40372	0.569315	485.898	COPS5	COP9 signalosome subunit 5
91369	2.06e-09	1.52e-10	0.10633	-6.40348	-0.68088	192.413	ANKRD40	ankyrin repeat domain 40
55331	2.12e-09	1.56e-10	0.159827	6.39911	1.02275	141.617	ACER3	alkaline ceramidase 3
5203	2.13e-09	1.57e-10	0.12568	6.39823	0.80413	85.7732	PFDN4	prefoldin subunit 4
84342	2.15e-09	1.58e-10	0.0640427	-6.39699	-0.409681	265.602	COG8	component of oligomeric golgi complex 8
6916	2.15e-09	1.59e-10	0.185252	-6.39634	-1.18494	105.007	TBXAS1	thromboxane A synthase 1
122769	2.18e-09	1.61e-10	0.131121	6.39464	0.838472	55.8362	LRR1	leucine rich repeat protein 1
2887	2.2e-09	1.63e-10	0.0774489	-6.3926	-0.4951	553.485	GRB10	growth factor receptor bound protein 10
51716	2.23e-09	1.65e-10	0.12486	6.3906	0.797929	2486.5	CES1P1	carboxylesterase 1 pseudogene 1
79980	2.23e-09	1.65e-10	0.128973	6.39043	0.82419	82.6709	DSN1	DSN1 component of MIS12 kinetochore complex
107986167	2.31e-09	1.72e-10	0.839366	6.38484	5.35922	53.1316	LOC107986167	uncharacterized LOC107986167
3301	2.31e-09	1.71e-10	0.117277	6.385	0.748812	2072.3	DNAJA1	DnaJ heat shock protein family (Hsp40) member A1
10951	2.31e-09	1.72e-10	0.0846541	6.38479	0.540499	191.549	CBX1	chromobox 1
3092	2.32e-09	1.72e-10	0.0809978	-6.38417	-0.517104	456.759	HIP1	huntingtin interacting protein 1
92344	2.32e-09	1.73e-10	0.143075	6.38361	0.913336	36.6551	GORAB	golgin, RAB6 interacting
29980	2.35e-09	1.75e-10	0.142757	6.38201	0.911079	68.569	DONSON	DNA replication fork stabilization factor DONSON
89781	2.35e-09	1.75e-10	0.0798328	-6.38173	-0.509471	147.953	HPS4	HPS4 biogenesis of lysosomal organelles complex 3 subunit 2
7334	2.38e-09	1.77e-10	0.0656722	6.3798	0.418975	392.251	UBE2N	ubiquitin conjugating enzyme E2 N
6880	2.43e-09	1.81e-10	0.0953851	6.37647	0.60822	246.874	TAF9	TATA-box binding protein associated factor 9
100631383	2.45e-09	1.83e-10	0.133827	6.37475	0.853113	713.699	FAM47E-STBD1	FAM47E-STBD1 readthrough
112268097	2.47e-09	1.85e-10	0.119566	6.37355	0.762062	395.547	MYG1-AS1	MYG1 antisense RNA 1
5297	2.47e-09	1.85e-10	0.12351	-6.37358	-0.787202	521.234	PI4KA	phosphatidylinositol 4-kinase alpha
219855	2.5e-09	1.87e-10	0.23361	-6.37163	-1.48847	82.3269	SLC37A2	solute carrier family 37 member 2
8843	2.54e-09	1.9e-10	0.301651	-6.36892	-1.92119	7.63875	HCAR3	hydroxycarboxylic acid receptor 3
1736	2.54e-09	1.9e-10	0.0827711	6.36903	0.527171	237.554	DKC1	dyskerin pseudouridine synthase 1
51382	2.55e-09	1.92e-10	0.0808068	6.3678	0.514562	375.577	ATP6V1D	ATPase H+ transporting V1 subunit D
5828	2.56e-09	1.92e-10	0.0776397	6.36747	0.494368	277.103	PEX2	peroxisomal biogenesis factor 2
29097	2.59e-09	1.95e-10	0.0934913	6.36547	0.595116	187.72	CNIH4	cornichon family AMPA receptor auxiliary protein 4
57600	2.62e-09	1.98e-10	0.178896	-6.3631	-1.13834	1275.54	FNIP2	folliculin interacting protein 2
375387	2.64e-09	1.99e-10	0.170945	-6.36221	-1.08759	38.8521	NRROS	negative regulator of reactive oxygen species
51744	2.65e-09	2.01e-10	0.213224	-6.36086	-1.35629	29.0868	CD244	CD244 molecule
2580	2.65e-09	2.01e-10	0.116477	-6.36089	-0.740897	499.865	GAK	cyclin G associated kinase
7096	2.65e-09	2.01e-10	0.162954	-6.36088	-1.03653	143.835	TLR1	toll like receptor 1
126410	2.66e-09	2.01e-10	0.229693	6.36059	1.46098	279.298	CYP4F22	cytochrome P450 family 4 subfamily F member 22
474344	2.66e-09	2.02e-10	0.158745	-6.35991	-1.00961	176.064	GIMAP6	GTPase, IMAP family member 6
109864272	2.66e-09	2.02e-10	0.481662	6.35996	3.06335	39504.7	RNA28SN4	RNA, 28S ribosomal N4
100874048	2.67e-09	2.02e-10	0.14617	6.35946	0.929565	17.9026	DGUOK-AS1	DGUOK antisense RNA 1
29940	2.67e-09	2.03e-10	0.126508	-6.35928	-0.804502	165.88	DSE	dermatan sulfate epimerase
6499	2.7e-09	2.05e-10	0.0763786	-6.35724	-0.485557	375.225	SKIC2	SKI2 subunit of superkiller complex
51389	2.75e-09	2.09e-10	0.134143	6.35463	0.852431	626.848	RWDD1	RWD domain containing 1
10929	2.76e-09	2.1e-10	0.0773742	6.35365	0.491609	377.975	SRSF8	serine and arginine rich splicing factor 8
729080	2.79e-09	2.13e-10	0.180659	6.352	1.14755	13.1249	LOC729080	glycine cleavage system protein H (aminomethyl carrier) pseudogene
56938	2.82e-09	2.15e-10	0.241277	6.35028	1.53218	26.4856	BMAL2	basic helix-loop-helix ARNT like 2
23263	2.82e-09	2.15e-10	0.170011	-6.35011	-1.07959	54.4913	MCF2L	MCF.2 cell line derived transforming sequence like
9962	2.82e-09	2.15e-10	0.193195	-6.35017	-1.22682	1135.95	SLC23A2	solute carrier family 23 member 2
64231	2.94e-09	2.25e-10	0.176362	-6.34335	-1.11873	626.497	MS4A6A	membrane spanning 4-domains A6A
2264	2.97e-09	2.27e-10	0.133004	-6.34193	-0.843504	1286.22	FGFR4	fibroblast growth factor receptor 4
29974	3.14e-09	2.4e-10	0.092654	-6.33313	-0.58679	4561.56	A1CF	APOBEC1 complementation factor
4288	3.14e-09	2.41e-10	0.259274	6.33295	1.64197	41.7572	MKI67	marker of proliferation Ki-67
57639	3.29e-09	2.52e-10	0.239812	6.32558	1.51695	49.5992	CCDC146	coiled-coil domain containing 146
9037	3.31e-09	2.54e-10	0.144344	-6.32454	-0.912913	326.55	SEMA5A	semaphorin 5A
54541	3.35e-09	2.57e-10	0.213909	6.32252	1.35244	368.35	DDIT4	DNA damage inducible transcript 4
156	3.39e-09	2.61e-10	0.129688	-6.32061	-0.819708	436.282	GRK2	G protein-coupled receptor kinase 2
54625	3.4e-09	2.62e-10	0.133877	-6.31994	-0.846097	915.849	PARP14	poly(ADP-ribose) polymerase family member 14
112268246	3.4e-09	2.62e-10	0.138353	6.31984	0.874371	51.3245	LOC112268246
51203	3.42e-09	2.64e-10	0.177464	6.31886	1.12137	63.0007	NUSAP1	nucleolar and spindle associated protein 1
729359	3.43e-09	2.64e-10	0.223668	6.31849	1.41325	418.909	PLIN4	perilipin 4
2788	3.43e-09	2.64e-10	0.12948	-6.31828	-0.818091	123.144	GNG7	G protein subunit gamma 7
26286	3.44e-09	2.66e-10	0.0935408	6.31768	0.590961	309.022	ARFGAP3	ADP ribosylation factor GTPase activating protein 3
5612	3.44e-09	2.66e-10	0.105002	6.31723	0.66332	172.859	THAP12	THAP domain containing 12
8030	3.45e-09	2.67e-10	0.0831949	-6.31694	-0.525537	231.335	CCDC6	coiled-coil domain containing 6
32	3.53e-09	2.73e-10	0.101518	-6.31318	-0.640901	3206.45	ACACB	acetyl-CoA carboxylase beta
9559	3.54e-09	2.74e-10	0.0618613	-6.31262	-0.390507	366.305	VPS26A	VPS26 retromer complex component A
134265	3.6e-09	2.8e-10	0.199962	-6.30956	-1.26167	84.5269	AFAP1L1	actin filament associated protein 1 like 1
7153	3.6e-09	2.8e-10	0.320783	6.30965	2.02403	48.5822	TOP2A	DNA topoisomerase II alpha
83982	3.64e-09	2.83e-10	0.237187	6.30794	1.49616	19.8993	IFI27L2	interferon alpha inducible protein 27 like 2
25930	3.68e-09	2.86e-10	0.109337	-6.30595	-0.689475	272.28	PTPN23	protein tyrosine phosphatase non-receptor type 23
55863	3.69e-09	2.88e-10	0.0785897	6.30536	0.495536	173.641	TMEM126B	transmembrane protein 126B
517	3.69e-09	2.87e-10	0.116253	6.30545	0.733029	1594.77	ATP5MC2	ATP synthase membrane subunit c locus 2
29117	3.69e-09	2.87e-10	0.0658537	6.30539	0.415233	370.764	BRD7	bromodomain containing 7
2000	3.69e-09	2.87e-10	0.19445	-6.30556	-1.22611	36.0485	ELF4	E74 like ETS transcription factor 4
57178	3.69e-09	2.88e-10	0.104356	-6.30522	-0.657986	234.216	ZMIZ1	zinc finger MIZ-type containing 1
6696	3.7e-09	2.89e-10	0.383198	6.30453	2.41588	249.711	SPP1	secreted phosphoprotein 1
29095	3.71e-09	2.9e-10	0.109251	6.30403	0.688723	321.611	ORMDL2	ORMDL sphingolipid biosynthesis regulator 2
467	3.73e-09	2.92e-10	0.189382	6.30311	1.1937	47.3749	ATF3	activating transcription factor 3
105377920	3.74e-09	2.93e-10	0.181707	6.30234	1.14518	20.6209	LOC105377920
5116	3.8e-09	2.98e-10	0.120264	-6.29979	-0.757636	136.302	PCNT	pericentrin
167127	3.86e-09	3.03e-10	0.376468	6.29734	2.37075	17.4269	UGT3A2	UDP glycosyltransferase family 3 member A2
2029	3.93e-09	3.09e-10	0.0725103	6.29441	0.45641	1205.49	ENSA	endosulfine alpha
112268170	3.95e-09	3.1e-10	0.0903614	6.29362	0.5687	265.464	LOC112268170	translation initiation factor IF-2-like
100505761	4.03e-09	3.17e-10	0.127655	6.29043	0.803004	72.0732	C10orf95-AS1	C10orf95 antisense RNA 1
573	4.07e-09	3.2e-10	0.0791632	6.2886	0.497826	598.566	BAG1	BAG cochaperone 1
2050	4.13e-09	3.25e-10	0.109139	-6.28613	-0.68606	742.018	EPHB4	EPH receptor B4
7436	4.15e-09	3.27e-10	0.227573	6.28521	1.43034	40.2722	VLDLR	very low density lipoprotein receptor
55003	4.15e-09	3.28e-10	0.126874	6.28501	0.797404	97.1832	PAK1IP1	PAK1 interacting protein 1
3580	4.17e-09	3.29e-10	0.333522	-6.28442	-2.096	64.2502	CXCR2P1	C-X-C motif chemokine receptor 2 pseudogene 1
107987147	4.25e-09	3.36e-10	0.570902	6.28121	3.58596	31.2819	LOC107987147
4155	4.32e-09	3.41e-10	0.0971769	-6.2787	-0.610145	559.047	MBP	myelin basic protein
26984	4.35e-09	3.44e-10	0.0900463	6.27731	0.565249	139.013	SEC22A	SEC22 homolog A, vesicle trafficking protein
27036	4.35e-09	3.45e-10	0.142573	-6.27708	-0.894942	43.5206	SIGLEC7	sialic acid binding Ig like lectin 7
9324	4.43e-09	3.52e-10	0.100277	6.27414	0.62915	377.529	HMGN3	high mobility group nucleosomal binding domain 3
10473	4.45e-09	3.53e-10	0.109741	6.27343	0.688452	130.458	HMGN4	high mobility group nucleosomal binding domain 4
2872	4.51e-09	3.58e-10	0.118188	-6.27131	-0.741196	1121.69	MKNK2	MAPK interacting serine/threonine kinase 2
653598	4.52e-09	3.59e-10	0.126875	6.27093	0.795626	28.653	PPIAL4C	peptidylprolyl isomerase A like 4C
5799	4.52e-09	3.59e-10	0.18213	-6.27068	-1.14208	38.9983	PTPRN2	protein tyrosine phosphatase receptor type N2
253143	4.64e-09	3.69e-10	0.145691	-6.26647	-0.912965	185.739	PRR14L	proline rich 14 like
100526794	4.68e-09	3.73e-10	0.0792676	6.26507	0.496617	74.3418	NT5C1B-RDH14	NT5C1B-RDH14 readthrough
100996506	4.79e-09	3.82e-10	0.120191	6.26136	0.752556	60.3678	LOC100996506
2078	4.83e-09	3.85e-10	0.135425	-6.25997	-0.847755	138.523	ERG	ETS transcription factor ERG
29088	5.01e-09	4e-10	0.0801432	6.25396	0.501212	447.587	MRPL15	mitochondrial ribosomal protein L15
6767	5.04e-09	4.03e-10	0.095461	-6.25296	-0.596914	4575.99	ST13	ST13 Hsp70 interacting protein
6248	5.04e-09	4.03e-10	0.109376	-6.25269	-0.683896	93.2387	RSC1A1	regulator of solute carriers 1
100529067	5.06e-09	4.05e-10	0.0971397	6.25214	0.607331	649.059	SERF2-C15ORF63	SERF2-C15orf63 readthrough
6170	5.09e-09	4.08e-10	0.128791	6.25093	0.805062	3630.3	RPL39	ribosomal protein L39
29100	5.14e-09	4.12e-10	0.119463	6.24941	0.746574	602.04	TMEM208	transmembrane protein 208
7048	5.22e-09	4.19e-10	0.152354	-6.24686	-0.951731	741.947	TGFBR2	transforming growth factor beta receptor 2
54947	5.24e-09	4.21e-10	0.17424	-6.24612	-1.08832	48.7815	LPCAT2	lysophosphatidylcholine acyltransferase 2
83719	5.24e-09	4.21e-10	0.166499	-6.24589	-1.03993	210.447	YPEL3	yippee like 3
6241	5.27e-09	4.24e-10	0.314029	6.24505	1.96113	35.4181	RRM2	ribonucleotide reductase regulatory subunit M2
50848	5.27e-09	4.24e-10	0.0733003	6.24481	0.457747	2077.1	F11R	F11 receptor
5440	5.28e-09	4.25e-10	0.0897383	6.24448	0.560369	261.573	POLR2K	RNA polymerase II, I and III subunit K
6229	5.32e-09	4.29e-10	0.114804	6.24318	0.716745	5265.97	RPS24	ribosomal protein S24
7699	5.35e-09	4.31e-10	0.112417	6.24222	0.701733	101.295	ZNF140	zinc finger protein 140
725	5.41e-09	4.37e-10	0.109185	6.24037	0.681355	1861.16	C4BPB	complement component 4 binding protein beta
5330	5.42e-09	4.38e-10	0.196612	-6.23992	-1.22684	75.1393	PLCB2	phospholipase C beta 2
1843	5.46e-09	4.42e-10	0.197809	6.23858	1.23405	496.853	DUSP1	dual specificity phosphatase 1
90701	5.48e-09	4.44e-10	0.117874	6.23781	0.735278	1375.65	SEC11C	SEC11 homolog C, signal peptidase complex subunit
79696	5.52e-09	4.47e-10	0.153727	6.2367	0.958748	32.4544	ZC2HC1C	zinc finger C2HC-type containing 1C
7083	5.61e-09	4.55e-10	0.203265	6.23395	1.26714	86.1969	TK1	thymidine kinase 1
27161	5.61e-09	4.55e-10	0.105196	-6.23378	-0.655766	198.56	AGO2	argonaute RISC catalytic component 2
22821	5.86e-09	4.76e-10	0.151425	-6.22684	-0.9429	73.3224	RASA3	RAS p21 protein activator 3
25979	5.87e-09	4.77e-10	0.0850594	6.22654	0.529626	196.851	DHRS7B	dehydrogenase/reductase 7B
23184	5.89e-09	4.79e-10	0.0725653	6.2257	0.45177	558.098	MESD	mesoderm development LRP chaperone
23253	5.93e-09	4.83e-10	0.539368	6.22464	3.35737	1724.21	ANKRD12	ankyrin repeat domain 12
199857	5.93e-09	4.83e-10	0.0986975	6.22442	0.614335	160.302	ALG14	ALG14 UDP-N-acetylglucosaminyltransferase subunit
8603	5.97e-09	4.87e-10	0.0887357	-6.22329	-0.552228	127.138	FAM193A	family with sequence similarity 193 member A
79705	6.07e-09	4.96e-10	0.184155	-6.2205	-1.14553	46.7238	LRRK1	leucine rich repeat kinase 1
57634	6.28e-09	5.12e-10	0.115839	-6.21526	-0.719972	204.023	EP400	E1A binding protein p400
9562	6.3e-09	5.15e-10	0.0908	6.21445	0.564272	303.882	MINPP1	multiple inositol-polyphosphate phosphatase 1
4627	6.3e-09	5.15e-10	0.0908795	-6.21445	-0.564766	5434.35	MYH9	myosin heavy chain 9
9619	6.34e-09	5.19e-10	0.188952	-6.21325	-1.17401	166.298	ABCG1	ATP binding cassette subfamily G member 1
6429	6.37e-09	5.22e-10	0.0728229	-6.21233	-0.452399	431.416	SRSF4	serine and arginine rich splicing factor 4
102724550	6.45e-09	5.29e-10	0.239496	6.21022	1.48732	32.3451	LINC02015	long intergenic non-protein coding RNA 2015
4318	6.45e-09	5.29e-10	0.544593	6.21022	3.38204	35.7299	MMP9	matrix metallopeptidase 9
23413	6.45e-09	5.3e-10	0.194558	-6.21009	-1.20822	53.3572	NCS1	neuronal calcium sensor 1
3309	6.49e-09	5.33e-10	0.176624	6.20912	1.09668	5308.1	HSPA5	heat shock protein family A (Hsp70) member 5
25901	6.54e-09	5.38e-10	0.105266	6.20761	0.653452	359.273	CCDC28A	coiled-coil domain containing 28A
757	6.58e-09	5.41e-10	0.0839832	6.20659	0.52125	206.784	TMEM50B	transmembrane protein 50B
445815	6.61e-09	5.45e-10	0.0887307	-6.2057	-0.550636	1135.92	PALM2AKAP2	PALM2 and AKAP2 fusion
7073	6.68e-09	5.5e-10	0.0815828	-6.20411	-0.506148	365.52	TIAL1	TIA1 cytotoxic granule associated RNA binding protein like 1
1947	6.71e-09	5.53e-10	0.115905	-6.20319	-0.718981	176.803	EFNB1	ephrin B1
23089	6.74e-09	5.57e-10	0.425341	6.20225	2.63807	494.658	PEG10	paternally expressed 10
27335	6.77e-09	5.59e-10	0.102816	6.20159	0.637624	1247.03	EIF3K	eukaryotic translation initiation factor 3 subunit K
4830	6.84e-09	5.65e-10	0.121527	6.19987	0.753453	366.83	NME1	NME/NM23 nucleoside diphosphate kinase 1
140862	6.92e-09	5.73e-10	0.250166	6.19778	1.55047	111.31	ISM1	isthmin 1
28875	6.95e-09	5.75e-10	0.418545	6.19704	2.59374	12.1291	IGKV3D-15	immunoglobulin kappa variable 3D-15
5271	6.99e-09	5.79e-10	0.153679	6.19594	0.952183	72.6147	SERPINB8	serpin family B member 8
51256	7.17e-09	5.95e-10	0.118648	6.19186	0.734655	52.8677	TBC1D7	TBC1 domain family member 7
51645	7.18e-09	5.95e-10	0.140805	6.19163	0.87181	204.465	PPIL1	peptidylprolyl isomerase like 1
28913	7.22e-09	6e-10	0.377509	6.19056	2.33699	33.0814	IGKV3-15	immunoglobulin kappa variable 3-15
27109	7.46e-09	6.2e-10	0.116676	6.18535	0.721683	106.042	DMAC2L	distal membrane arm assembly component 2 like
51076	7.67e-09	6.38e-10	0.0966118	6.18077	0.597135	156.215	CUTC	cutC copper transporter
23666	7.67e-09	6.38e-10	0.139322	-6.18065	-0.861102	892.229	UBBP4	ubiquitin B pseudogene 4
7336	7.77e-09	6.47e-10	0.0736216	6.17856	0.454875	409.985	UBE2V2	ubiquitin conjugating enzyme E2 V2
4204	7.8e-09	6.5e-10	0.0623728	-6.1778	-0.385327	273.689	MECP2	methyl-CpG binding protein 2
100289274	7.88e-09	6.57e-10	0.242224	6.17605	1.49599	32.2199	DNAJC3-DT	DNAJC3 divergent transcript
51501	7.94e-09	6.63e-10	0.104817	6.17465	0.647208	151.435	HIKESHI	heat shock protein nuclear import factor hikeshi
9895	8.09e-09	6.76e-10	0.0962332	-6.17167	-0.593919	119.486	TECPR2	tectonin beta-propeller repeat containing 2
54994	8.09e-09	6.77e-10	0.091821	-6.17146	-0.56667	643.679	GID8	GID complex subunit 8 homolog
23078	8.2e-09	6.87e-10	0.118477	-6.16915	-0.730904	516.124	VWA8	von Willebrand factor A domain containing 8
10451	8.21e-09	6.88e-10	0.180972	-6.16889	-1.11639	27.2935	VAV3	vav guanine nucleotide exchange factor 3
9537	8.22e-09	6.89e-10	0.157127	-6.16861	-0.969257	163.476	TP53I11	tumor protein p53 inducible protein 11
3707	8.3e-09	6.96e-10	0.117891	-6.16689	-0.727019	116.114	ITPKB	inositol-trisphosphate 3-kinase B
25950	8.32e-09	6.98e-10	0.147541	6.16654	0.909815	78.5191	RWDD3	RWD domain containing 3
56984	8.38e-09	7.05e-10	0.0850179	6.16505	0.52414	351.924	PSMG2	proteasome assembly chaperone 2
1346	8.38e-09	7.04e-10	0.22441	6.16513	1.38351	28.6354	COX7A1	cytochrome c oxidase subunit 7A1
105372426	8.43e-09	7.09e-10	0.257197	6.16407	1.58538	24.7037	LOC105372426	uncharacterized LOC105372426
51000	8.46e-09	7.12e-10	0.105068	6.16341	0.64758	250.176	SLC35B3	solute carrier family 35 member B3
23568	8.47e-09	7.14e-10	0.0815751	6.16299	0.502747	309.99	ARL2BP	ADP ribosylation factor like GTPase 2 binding protein
192111	8.85e-09	7.46e-10	0.12645	6.15599	0.778425	232.314	PGAM5	PGAM family member 5, mitochondrial serine/threonine protein phosphatase
8987	8.9e-09	7.52e-10	0.116159	6.15474	0.714926	811.442	STBD1	starch binding domain 1
1278	8.9e-09	7.52e-10	0.222024	6.15485	1.36652	1146.84	COL1A2	collagen type I alpha 2 chain
83943	8.9e-09	7.51e-10	0.119785	6.15493	0.737268	145.313	IMMP2L	inner mitochondrial membrane peptidase subunit 2
10891	8.96e-09	7.58e-10	0.187051	-6.15358	-1.15103	348.525	PPARGC1A	PPARG coactivator 1 alpha
79443	8.98e-09	7.6e-10	0.124903	-6.1531	-0.76854	373.857	FYCO1	FYVE and coiled-coil domain autophagy adaptor 1
3601	9.27e-09	7.85e-10	0.119728	-6.1479	-0.736076	41.0535	IL15RA	interleukin 15 receptor subunit alpha
23174	9.28e-09	7.87e-10	0.114543	-6.14761	-0.704168	435.204	ZCCHC14	zinc finger CCHC-type containing 14
6627	9.46e-09	8.03e-10	0.119537	6.14441	0.734488	130.591	SNRPA1	small nuclear ribonucleoprotein polypeptide A'
28949	9.46e-09	8.04e-10	0.482956	6.14411	2.96734	20.7221	IGKJ2	immunoglobulin kappa joining 2
83640	9.46e-09	8.04e-10	0.0722649	6.14414	0.444006	96.9232	RAMAC	RNA guanine-7 methyltransferase activating subunit
51421	9.64e-09	8.2e-10	0.10859	-6.14109	-0.666864	234.317	AMOTL2	angiomotin like 2
100874097	9.73e-09	8.28e-10	0.121297	-6.13952	-0.744707	25.7481	UBE2Q1-AS1	UBE2Q1 antisense RNA 1
9781	9.83e-09	8.37e-10	0.157314	-6.13779	-0.965559	35.5267	RNF144A	ring finger protein 144A
3749	9.9e-09	8.43e-10	0.196878	-6.13652	-1.20814	34.7553	KCNC4	potassium voltage-gated channel subfamily C member 4
11278	9.9e-09	8.44e-10	0.0909741	-6.13643	-0.558256	370.689	KLF12	KLF transcription factor 12
1601	9.9e-09	8.45e-10	0.141274	-6.13626	-0.866893	321.578	DAB2	DAB adaptor protein 2
84557	9.95e-09	8.49e-10	0.18548	6.13541	1.138	556.557	MAP1LC3A	microtubule associated protein 1 light chain 3 alpha
10488	1e-08	8.56e-10	0.12034	6.13416	0.738186	289.187	CREB3	cAMP responsive element binding protein 3
2549	1.01e-08	8.62e-10	0.124672	-6.13302	-0.764614	177.907	GAB1	GRB2 associated binding protein 1
107080638	1.02e-08	8.73e-10	0.125765	6.13109	0.771076	45.7603	TBC1D7-LOC100130357	TBC1D7-LOC100130357 readthrough
304	1.03e-08	8.85e-10	0.189177	6.12886	1.15944	65.7565	ANXA2P2	annexin A2 pseudogene 2
22928	1.05e-08	8.97e-10	0.0665655	6.12672	0.407829	5338.97	SEPHS2	selenophosphate synthetase 2
161742	1.06e-08	9.11e-10	0.134317	-6.12423	-0.822588	101.994	SPRED1	sprouty related EVH1 domain containing 1
23019	1.08e-08	9.23e-10	0.138623	-6.12211	-0.848665	1096.5	CNOT1	CCR4-NOT transcription complex subunit 1
148413	1.08e-08	9.27e-10	0.11023	6.1215	0.674772	216.442	MRPL20-AS1	MRPL20 antisense RNA 1
84002	1.08e-08	9.29e-10	0.412638	6.12109	2.5258	14.2924	B3GNT5	UDP-GlcNAc:betaGal beta-1,3-N-acetylglucosaminyltransferase 5
79576	1.11e-08	9.58e-10	0.185112	6.11625	1.13219	192.819	NKAP	NFKB activating protein
56658	1.13e-08	9.69e-10	0.088301	6.11442	0.53991	82.8304	TRIM39	tripartite motif containing 39
653857	1.14e-08	9.81e-10	0.173403	6.1125	1.05993	233.951	ACTR3C	actin related protein 3C
23254	1.16e-08	1e-09	0.15232	-6.10945	-0.930588	86.8181	KAZN	kazrin, periplakin interacting protein
102724895	1.17e-08	1.01e-09	0.376599	6.10789	2.30023	7.75685	LIVAR	liver cell viability associated lncRNA
302	1.18e-08	1.02e-09	0.17465	6.1067	1.06653	1039.24	ANXA2	annexin A2
57186	1.2e-08	1.04e-09	0.135291	-6.10344	-0.825741	944.802	RALGAPA2	Ral GTPase activating protein catalytic subunit alpha 2
339487	1.23e-08	1.06e-09	0.118656	6.09988	0.723788	132.525	ZBTB8OS	zinc finger and BTB domain containing 8 opposite strand
117283	1.24e-08	1.08e-09	0.395249	6.0978	2.41015	38.4383	IP6K3	inositol hexakisphosphate kinase 3
84520	1.26e-08	1.09e-09	0.109505	6.09605	0.667546	71.98	GON7	GON7 subunit of KEOPS complex
10507	1.26e-08	1.09e-09	0.187727	-6.0952	-1.14423	35.5911	SEMA4D	semaphorin 4D
79077	1.26e-08	1.1e-09	0.0984901	6.0948	0.600278	191.429	DCTPP1	dCTP pyrophosphatase 1
25814	1.26e-08	1.1e-09	0.0713874	6.09455	0.435074	974.04	ATXN10	ataxin 10
84893	1.27e-08	1.1e-09	0.0737305	-6.09425	-0.449332	267.556	FBH1	F-box DNA helicase 1
246175	1.29e-08	1.12e-09	0.090706	-6.09084	-0.552476	319.648	CNOT6L	CCR4-NOT transcription complex subunit 6 like
79760	1.3e-08	1.13e-09	0.113107	6.08978	0.688794	81.859	GEMIN7	gem nuclear organelle associated protein 7
23493	1.31e-08	1.14e-09	0.0914346	-6.08834	-0.556684	67.6754	HEY2	hes related family bHLH transcription factor with YRPW motif 2
9780	1.31e-08	1.14e-09	0.151741	-6.08796	-0.92379	355.826	PIEZO1	piezo type mechanosensitive ion channel component 1
23326	1.31e-08	1.14e-09	0.0738671	-6.08799	-0.449702	1013.05	USP22	ubiquitin specific peptidase 22
22992	1.33e-08	1.16e-09	0.0740907	-6.08556	-0.450883	587.123	KDM2A	lysine demethylase 2A
105371814	1.36e-08	1.19e-09	0.0890653	6.08201	0.541696	59.7263	LOC105371814	uncharacterized LOC105371814
285489	1.37e-08	1.2e-09	0.402572	6.08029	2.44775	20.7098	DOK7	docking protein 7
25855	1.39e-08	1.21e-09	0.139635	6.07874	0.848805	211.802	BRMS1	BRMS1 transcriptional repressor and anoikis regulator
3043	1.39e-08	1.22e-09	0.456164	6.07792	2.77253	2994.99	HBB	hemoglobin subunit beta
105371887	1.39e-08	1.22e-09	0.123617	6.07746	0.751281	140.398	LOC105371887	uncharacterized LOC105371887
4522	1.41e-08	1.24e-09	0.124322	-6.07512	-0.755273	5027.3	MTHFD1	methylenetetrahydrofolate dehydrogenase, cyclohydrolase and formyltetrahydrofolate synthetase 1
5480	1.42e-08	1.25e-09	0.111181	6.07409	0.675325	235.532	PPIC	peptidylprolyl isomerase C
266971	1.42e-08	1.25e-09	0.120207	6.07362	0.730093	29.6741	PIPSL	PIP5K1A and PSMD4 like (pseudogene)
4218	1.45e-08	1.27e-09	0.0936932	-6.07079	-0.568792	806.203	RAB8A	RAB8A, member RAS oncogene family
105372279	1.45e-08	1.28e-09	0.186322	6.07043	1.13105	13.3497	LOC105372279	uncharacterized LOC105372279
23286	1.46e-08	1.28e-09	0.155813	6.06957	0.945717	290.34	WWC1	WW and C2 domain containing 1
9887	1.48e-08	1.31e-09	0.079498	-6.06666	-0.482288	514.643	SMG7	SMG7 nonsense mediated mRNA decay factor
4851	1.48e-08	1.31e-09	0.194392	-6.06656	-1.17929	220.502	NOTCH1	notch receptor 1
100126793	1.5e-08	1.32e-09	0.215812	6.06441	1.30877	10.7048	GHRLOS	ghrelin opposite strand/antisense RNA
135152	1.51e-08	1.33e-09	0.0818963	6.06363	0.496589	109.595	B3GAT2	beta-1,3-glucuronyltransferase 2
25776	1.53e-08	1.35e-09	0.0792393	6.06161	0.480317	136.284	CBY1	chibby family member 1, beta catenin antagonist
4233	1.53e-08	1.35e-09	0.144153	-6.06149	-0.873782	1275.55	MET	MET proto-oncogene, receptor tyrosine kinase
115727	1.53e-08	1.35e-09	0.169883	-6.06093	-1.02965	18.1205	RASGRP4	RAS guanyl releasing protein 4
105372576	1.53e-08	1.36e-09	0.433801	6.06073	2.62915	32.5479	WAKMAR1	wound and keratinocyte migration associated lncRNA 1
57597	1.54e-08	1.36e-09	0.149827	-6.05973	-0.907912	54.8201	BAHCC1	BAH domain and coiled-coil containing 1
27075	1.55e-08	1.37e-09	0.23468	-6.05873	-1.42186	197.347	TSPAN13	tetraspanin 13
64805	1.56e-08	1.39e-09	0.355551	-6.05717	-2.15363	11.4914	P2RY12	purinergic receptor P2Y12
1964	1.58e-08	1.4e-09	0.121131	6.05502	0.733448	715.2	EIF1AX	eukaryotic translation initiation factor 1A X-linked
23469	1.6e-08	1.42e-09	0.105146	-6.0533	-0.63648	815.484	PHF3	PHD finger protein 3
51274	1.6e-08	1.42e-09	0.117505	-6.0528	-0.711234	539.479	KLF3	KLF transcription factor 3
25	1.61e-08	1.43e-09	0.0916748	-6.052	-0.554816	318.11	ABL1	ABL proto-oncogene 1, non-receptor tyrosine kinase
11034	1.62e-08	1.45e-09	0.0881048	6.05032	0.533062	1695.1	DSTN	destrin, actin depolymerizing factor
100506436	1.66e-08	1.48e-09	0.118128	6.04696	0.714314	107.934	SPAG5-AS1	SPAG5 antisense RNA 1
57480	1.67e-08	1.49e-09	0.133668	-6.04572	-0.808119	86.3729	PLEKHG1	pleckstrin homology and RhoGEF domain containing G1
100874019	1.69e-08	1.51e-09	0.284306	6.04346	1.7182	21.8502	KLHL6-AS1	KLHL6 antisense RNA 1
23339	1.7e-08	1.51e-09	0.0873296	-6.04289	-0.527723	271.048	VPS39	VPS39 subunit of HOPS complex
57099	1.71e-08	1.52e-09	0.098555	6.04188	0.595458	167.693	AVEN	apoptosis and caspase activation inhibitor
8835	1.71e-08	1.53e-09	0.213819	-6.04157	-1.2918	54.3204	SOCS2	suppressor of cytokine signaling 2
5876	1.71e-08	1.53e-09	0.0914469	6.04115	0.552444	418.187	RABGGTB	Rab geranylgeranyltransferase subunit beta
5551	1.71e-08	1.53e-09	0.195482	-6.04102	-1.18091	70.6303	PRF1	perforin 1
3158	1.73e-08	1.55e-09	0.132931	-6.03892	-0.802756	20706.1	HMGCS2	3-hydroxy-3-methylglutaryl-CoA synthase 2
9665	1.75e-08	1.57e-09	0.105063	-6.03746	-0.634313	497.806	MARF1	meiosis regulator and mRNA stability factor 1
7265	1.76e-08	1.58e-09	0.0880916	6.03632	0.531749	441.939	TTC1	tetratricopeptide repeat domain 1
6281	1.78e-08	1.59e-09	0.152577	6.03457	0.920736	680.094	S100A10	S100 calcium binding protein A10
55215	1.79e-08	1.61e-09	0.103083	6.03297	0.621897	69.0194	FANCI	FA complementation group I
2745	1.8e-08	1.61e-09	0.0993228	6.03256	0.599171	525.383	GLRX	glutaredoxin
1441	1.82e-08	1.63e-09	0.216376	-6.03071	-1.3049	48.1472	CSF3R	colony stimulating factor 3 receptor
5578	1.84e-08	1.65e-09	0.128628	-6.02868	-0.775455	392.314	PRKCA	protein kinase C alpha
4725	1.84e-08	1.66e-09	0.0860351	6.02801	0.518621	1177.79	NDUFS5	NADH:ubiquinone oxidoreductase subunit S5
130507	1.86e-08	1.67e-09	0.120117	-6.02665	-0.723904	633.011	UBR3	ubiquitin protein ligase E3 component n-recognin 3
54471	1.87e-08	1.69e-09	0.065856	-6.0255	-0.396816	344.215	MIEF1	mitochondrial elongation factor 1
5331	1.87e-08	1.69e-09	0.162101	-6.02534	-0.976712	73.7274	PLCB3	phospholipase C beta 3
51266	1.89e-08	1.71e-09	0.173717	-6.02345	-1.04638	268.706	CLEC1B	C-type lectin domain family 1 member B
90333	1.91e-08	1.73e-09	0.225937	6.02162	1.36051	30.4219	ZNF468	zinc finger protein 468
25974	1.92e-08	1.74e-09	0.0802802	6.02077	0.483349	1450.45	MMACHC	metabolism of cobalamin associated C
5091	1.93e-08	1.74e-09	0.162725	-6.02017	-0.979631	2297.8	PC	pyruvate carboxylase
81488	1.93e-08	1.75e-09	0.0859773	-6.01936	-0.517528	96.7032	POLR2M	RNA polymerase II subunit M
84706	1.96e-08	1.77e-09	0.165262	-6.01739	-0.994445	1754.48	GPT2	glutamic--pyruvic transaminase 2
4714	1.97e-08	1.78e-09	0.0815312	6.01646	0.490529	1101.88	NDUFB8	NADH:ubiquinone oxidoreductase subunit B8
5689	2.03e-08	1.85e-09	0.0866321	6.01073	0.520722	1762.36	PSMB1	proteasome 20S subunit beta 1
80135	2.04e-08	1.85e-09	0.0799473	6.01017	0.480497	211.338	RPF1	ribosome production factor 1 homolog
3096	2.05e-08	1.86e-09	0.184002	-6.00936	-1.10573	147.446	HIVEP1	HIVEP zinc finger 1
57834	2.05e-08	1.87e-09	0.107389	-6.00913	-0.645315	1559.98	CYP4F11	cytochrome P450 family 4 subfamily F member 11
107987100	2.08e-08	1.9e-09	1.0401	6.00652	6.24736	45.1411	LOC107987100	uncharacterized LOC107987100
84460	2.1e-08	1.92e-09	0.617646	6.00485	3.70887	133.701	ZMAT1	zinc finger matrin-type 1
105369828	2.11e-08	1.92e-09	0.27127	-6.00439	-1.62881	16.1076	LOC105369828	uncharacterized LOC105369828
50636	2.11e-08	1.92e-09	0.130612	-6.00405	-0.7842	82.7336	ANO7	anoctamin 7
105379173	2.11e-08	1.93e-09	0.133893	6.00384	0.80387	46.2523	LOC105379173	uncharacterized LOC105379173
170622	2.13e-08	1.95e-09	0.0914015	6.0021	0.548601	485.678	COMMD6	COMM domain containing 6
4708	2.14e-08	1.96e-09	0.0919187	6.00141	0.551641	714.735	NDUFB2	NADH:ubiquinone oxidoreductase subunit B2
55384	2.15e-08	1.97e-09	0.580732	6.0006	3.48474	62.3259	MEG3	maternally expressed 3
7389	2.16e-08	1.98e-09	0.0828695	5.99975	0.497196	870.431	UROD	uroporphyrinogen decarboxylase
54433	2.16e-08	1.98e-09	0.105744	5.99983	0.634448	83.4767	GAR1	GAR1 ribonucleoprotein
5362	2.16e-08	1.98e-09	0.11817	-5.99952	-0.708963	114.765	PLXNA2	plexin A2
5687	2.16e-08	1.98e-09	0.0966186	5.99936	0.57965	1030.45	PSMA6	proteasome 20S subunit alpha 6
6094	2.17e-08	1.99e-09	0.178956	5.99827	1.07343	19.3021	ROM1	retinal outer segment membrane protein 1
8544	2.17e-08	2e-09	0.126965	5.99801	0.761534	147.633	PIR	pirin
114571	2.18e-08	2e-09	0.116145	5.9978	0.696616	739.211	SLC22A9	solute carrier family 22 member 9
9255	2.18e-08	2.01e-09	0.111101	5.9972	0.666296	371.731	AIMP1	aminoacyl tRNA synthetase complex interacting multifunctional protein 1
654364	2.19e-08	2.01e-09	0.0944178	5.99664	0.56619	872.343	NME1-NME2	NME1-NME2 readthrough
10465	2.19e-08	2.02e-09	0.131874	5.99646	0.790779	83.3746	PPIH	peptidylprolyl isomerase H
90423	2.21e-08	2.03e-09	0.222573	5.99504	1.33434	22.6043	ATP6V1E2	ATPase H+ transporting V1 subunit E2
9685	2.23e-08	2.06e-09	0.0786779	-5.99298	-0.471515	956.565	CLINT1	clathrin interactor 1
54567	2.24e-08	2.07e-09	0.180723	-5.99249	-1.08298	22.318	DLL4	delta like canonical Notch ligand 4
6231	2.3e-08	2.13e-09	0.148499	5.9878	0.889183	1482.15	RPS26	ribosomal protein S26
332	2.32e-08	2.14e-09	0.30965	5.98665	1.85377	16.7058	BIRC5	baculoviral IAP repeat containing 5
867	2.32e-08	2.15e-09	0.172667	-5.98631	-1.03364	56.6166	CBL	Cbl proto-oncogene
5563	2.33e-08	2.16e-09	0.382317	5.98535	2.2883	54.514	PRKAA2	protein kinase AMP-activated catalytic subunit alpha 2
6218	2.33e-08	2.16e-09	0.0935519	5.9853	0.559937	4825.57	RPS17	ribosomal protein S17
94107	2.35e-08	2.18e-09	0.0928127	5.98414	0.555404	365.023	TMEM203	transmembrane protein 203
57761	2.35e-08	2.18e-09	0.148621	5.9841	0.889364	217.468	TRIB3	tribbles pseudokinase 3
84197	2.36e-08	2.19e-09	0.465602	-5.98308	-2.78573	8.21088	POMK	protein O-mannose kinase
9837	2.36e-08	2.19e-09	0.313454	5.98271	1.8753	12.3516	GINS1	GINS complex subunit 1
84365	2.37e-08	2.2e-09	0.0836822	5.98237	0.500617	133.538	NIFK	nucleolar protein interacting with the FHA domain of MKI67
84233	2.37e-08	2.2e-09	0.0966373	5.9822	0.578104	194.955	TMEM126A	transmembrane protein 126A
1687	2.39e-08	2.23e-09	0.131907	5.98041	0.78886	66.8827	GSDME	gasdermin E
23505	2.41e-08	2.24e-09	0.128175	-5.97924	-0.766387	329.219	TMEM131	transmembrane protein 131
817	2.42e-08	2.25e-09	0.0701002	-5.97847	-0.419092	421.184	CAMK2D	calcium/calmodulin dependent protein kinase II delta
10011	2.43e-08	2.26e-09	0.121465	5.97772	0.726083	264.139	SRA1	steroid receptor RNA activator 1
114818	2.43e-08	2.27e-09	0.307988	5.97732	1.84094	16.5773	KLHL29	kelch like family member 29
4565	2.46e-08	2.3e-09	0.254536	-5.9754	-1.52095	762.608	TRNI	tRNA-Ile
8740	2.46e-08	2.3e-09	0.290081	5.97499	1.73323	62.9671	TNFSF14	TNF superfamily member 14
3420	2.46e-08	2.3e-09	0.0660792	-5.97482	-0.394811	498.134	IDH3B	isocitrate dehydrogenase (NAD(+)) 3 non-catalytic subunit beta
80201	2.47e-08	2.31e-09	0.597101	5.97441	3.56733	36.0296	HKDC1	hexokinase domain containing 1
149951	2.47e-08	2.31e-09	0.101744	5.97449	0.607867	414.463	COMMD7	COMM domain containing 7
57593	2.48e-08	2.32e-09	0.144892	-5.97336	-0.86549	45.3355	EBF4	EBF family member 4
23511	2.52e-08	2.36e-09	0.101827	-5.97093	-0.607999	135.709	NUP188	nucleoporin 188
64121	2.54e-08	2.38e-09	0.0746717	5.96958	0.445759	218.8	RRAGC	Ras related GTP binding C
2619	2.54e-08	2.38e-09	0.200656	-5.9692	-1.19775	28.309	GAS1	growth arrest specific 1
102724146	2.55e-08	2.39e-09	0.183345	-5.96868	-1.09433	24.1933	LOC102724146	uncharacterized LOC102724146
2494	2.58e-08	2.43e-09	0.103317	-5.9662	-0.616411	526.801	NR5A2	nuclear receptor subfamily 5 group A member 2
81689	2.6e-08	2.44e-09	0.0726459	5.9652	0.433348	259.119	ISCA1	iron-sulfur cluster assembly 1
5154	2.62e-08	2.47e-09	0.294397	5.96348	1.75563	55.5188	PDGFA	platelet derived growth factor subunit A
23309	2.63e-08	2.48e-09	0.148032	-5.96283	-0.882691	92.5173	SIN3B	SIN3 transcription regulator family member B
3988	2.65e-08	2.5e-09	0.178995	-5.96154	-1.06709	2552.74	LIPA	lipase A, lysosomal acid type
255308	2.65e-08	2.5e-09	0.148837	-5.96159	-0.887303	58.3349	EIF2S3B	eukaryotic translation initiation factor 2 subunit gamma B
84908	2.65e-08	2.51e-09	0.101202	5.96108	0.603272	419.246	FAM136A	family with sequence similarity 136 member A
55340	2.65e-08	2.5e-09	0.1204	-5.96118	-0.717726	82.977	GIMAP5	GTPase, IMAP family member 5
64062	2.65e-08	2.5e-09	0.159343	5.9612	0.949878	354.701	RBM26	RNA binding motif protein 26
105370792	2.66e-08	2.52e-09	0.215168	5.96035	1.28248	14.0872	LOC105370792	uncharacterized LOC105370792
116461	2.68e-08	2.54e-09	0.0976191	5.95906	0.581718	146.105	TSEN15	tRNA splicing endonuclease subunit 15
27304	2.69e-08	2.55e-09	0.0988085	-5.95853	-0.588753	79.2627	MOCS3	molybdenum cofactor synthesis 3
150465	2.71e-08	2.57e-09	0.0898874	5.95687	0.535447	185.67	TTL	tubulin tyrosine ligase
728655	2.81e-08	2.66e-09	0.249358	5.95126	1.48399	1234.1	HULC	hepatocellular carcinoma up-regulated long non-coding RNA
9836	2.86e-08	2.72e-09	0.106177	5.94793	0.631533	52.6765	LCMT2	leucine carboxyl methyltransferase 2
100528007	2.87e-08	2.72e-09	0.205418	5.9476	1.22174	487.477	BORCS7-ASMT	BORCS7-ASMT readthrough (NMD candidate)
5795	2.87e-08	2.73e-09	0.110753	-5.94722	-0.658671	581.292	PTPRJ	protein tyrosine phosphatase receptor type J
9668	2.9e-08	2.76e-09	0.157579	5.94532	0.936857	36.2526	ZNF432	zinc finger protein 432
29934	2.9e-08	2.76e-09	0.09759	5.94512	0.580185	334.105	SNX12	sorting nexin 12
63929	2.92e-08	2.78e-09	0.13855	-5.94424	-0.823576	194.37	XPNPEP3	X-prolyl aminopeptidase 3
10247	2.93e-08	2.8e-09	0.10584	5.94312	0.62902	8503.51	RIDA	reactive intermediate imine deaminase A homolog
9938	2.95e-08	2.81e-09	0.130513	-5.94238	-0.775555	80.8707	ARHGAP25	Rho GTPase activating protein 25
1399	2.98e-08	2.84e-09	0.0996967	-5.94036	-0.592234	691.602	CRKL	CRK like proto-oncogene, adaptor protein
23039	3.05e-08	2.91e-09	0.106152	-5.93654	-0.630173	428.442	XPO7	exportin 7
112268079	3.06e-08	2.92e-09	0.303584	5.93582	1.80202	10.1495	LOC112268079	uncharacterized LOC112268079
112268092	3.07e-08	2.93e-09	0.90059	5.93545	5.3454	53.032	LOC112268092
405	3.1e-08	2.97e-09	0.109657	-5.93347	-0.650645	830.658	ARNT	aryl hydrocarbon receptor nuclear translocator
105378286	3.12e-08	2.99e-09	0.225612	-5.93217	-1.33837	6.12634	LOC105378286	uncharacterized LOC105378286
105379506	3.16e-08	3.02e-09	0.151853	-5.93032	-0.900538	18.3453	LOC105379506
1054	3.18e-08	3.05e-09	0.0808677	5.92913	0.479475	473.473	CEBPG	CCAAT enhancer binding protein gamma
727	3.22e-08	3.09e-09	0.214326	-5.9268	-1.27027	9070.69	C5	complement C5
23373	3.24e-08	3.11e-09	0.143182	-5.92587	-0.848476	94.6578	CRTC1	CREB regulated transcription coactivator 1
101929356	3.28e-08	3.15e-09	0.583986	5.92337	3.45917	26.2918	LOC101929356
85021	3.3e-08	3.17e-09	0.138629	-5.92259	-0.821042	393.193	REPS1	RALBP1 associated Eps domain containing 1
4125	3.3e-08	3.17e-09	0.108307	-5.9226	-0.641457	846.193	MAN2B1	mannosidase alpha class 2B member 1
105371578	3.3e-08	3.18e-09	0.130564	-5.92199	-0.773201	49.7784	LOC105371578	uncharacterized LOC105371578
4650	3.3e-08	3.18e-09	0.100643	-5.92201	-0.596009	429.952	MYO9B	myosin IXB
54434	3.32e-08	3.2e-09	0.104696	-5.92103	-0.61991	282.589	SSH1	slingshot protein phosphatase 1
4091	3.35e-08	3.23e-09	0.171959	-5.91922	-1.01787	134.862	SMAD6	SMAD family member 6
140710	3.37e-08	3.25e-09	0.188071	-5.91853	-1.1131	49.5432	SOGA1	suppressor of glucose, autophagy associated 1
6188	3.37e-08	3.25e-09	0.0861404	5.91823	0.509798	4375.89	RPS3	ribosomal protein S3
891	3.39e-08	3.27e-09	0.192681	5.91733	1.14016	26.9431	CCNB1	cyclin B1
84108	3.42e-08	3.3e-09	0.101449	5.91572	0.600142	78.1858	PCGF6	polycomb group ring finger 6
5293	3.44e-08	3.33e-09	0.129888	-5.91434	-0.7682	93.4201	PIK3CD	phosphatidylinositol-4,5-bisphosphate 3-kinase catalytic subunit delta
105379230	3.5e-08	3.39e-09	0.591501	5.91132	3.49655	18.7308	LOC105379230	uncharacterized LOC105379230
23152	3.5e-08	3.39e-09	0.153608	-5.91136	-0.908031	294.391	CIC	capicua transcriptional repressor
23499	3.51e-08	3.4e-09	0.133347	-5.91106	-0.788222	892.233	MACF1	microtubule actin crosslinking factor 1
79667	3.51e-08	3.41e-09	0.283633	-5.91072	-1.67647	8.25451	KLF3-AS1	KLF3 antisense RNA 1
57188	3.52e-08	3.41e-09	0.127059	-5.91036	-0.750966	300.787	ADAMTSL3	ADAMTS like 3
80177	3.52e-08	3.42e-09	0.129726	-5.9101	-0.766694	114.531	MYCT1	MYC target 1
4215	3.56e-08	3.46e-09	0.0944911	-5.90812	-0.558265	176.292	MAP3K3	mitogen-activated protein kinase kinase kinase 3
26291	3.59e-08	3.49e-09	0.38348	5.90661	2.26506	24.6185	FGF21	fibroblast growth factor 21
105374187	3.62e-08	3.52e-09	0.296764	5.90518	1.75244	11.7729	LOC105374187	uncharacterized LOC105374187
5694	3.63e-08	3.54e-09	0.093371	5.90439	0.551298	1087.04	PSMB6	proteasome 20S subunit beta 6
4811	3.73e-08	3.64e-09	0.143774	-5.89991	-0.848254	1602.86	NID1	nidogen 1
9278	3.75e-08	3.66e-09	0.113833	5.89884	0.671484	83.5708	ZBTB22	zinc finger and BTB domain containing 22
27165	3.77e-08	3.68e-09	0.207309	-5.89784	-1.22268	1166.34	GLS2	glutaminase 2
8567	3.8e-08	3.71e-09	0.0912155	-5.89644	-0.537846	262.646	MADD	MAP kinase activating death domain
7070	3.8e-08	3.71e-09	0.278936	5.89652	1.64475	88.9208	THY1	Thy-1 cell surface antigen
112268284	3.81e-08	3.73e-09	0.544069	5.8959	3.20777	5404.68	LOC112268284
339768	3.86e-08	3.78e-09	0.285563	-5.89363	-1.683	36.9133	ESPNL	espin like
8520	3.88e-08	3.8e-09	0.109904	5.89284	0.647649	221.259	HAT1	histone acetyltransferase 1
221710	3.91e-08	3.83e-09	0.101566	5.89139	0.598362	117.529	SMIM13	small integral membrane protein 13
1528	3.91e-08	3.83e-09	0.098193	5.8914	0.578494	7543.79	CYB5A	cytochrome b5 type A
9776	3.91e-08	3.84e-09	0.0865471	5.89108	0.509856	677.119	ATG13	autophagy related 13
1636	3.94e-08	3.87e-09	0.190709	-5.8896	-1.1232	41.9951	ACE	angiotensin I converting enzyme
9909	3.96e-08	3.88e-09	0.0958264	-5.88903	-0.564324	137.351	DENND4B	DENN domain containing 4B
54435	3.98e-08	3.92e-09	0.309757	5.88774	1.82377	10.0481	HCG4	HLA complex group 4
26190	3.98e-08	3.91e-09	0.0977522	-5.88779	-0.575545	579.456	FBXW2	F-box and WD repeat domain containing 2
10444	3.98e-08	3.92e-09	0.0822335	-5.88766	-0.484163	334.697	ZER1	zyg-11 related cell cycle regulator
55718	4.06e-08	3.99e-09	0.0809928	-5.88443	-0.476597	184.947	POLR3E	RNA polymerase III subunit E
51099	4.07e-08	4.01e-09	0.110983	5.88372	0.652991	220.908	ABHD5	abhydrolase domain containing 5, lysophosphatidic acid acyltransferase
51154	4.22e-08	4.16e-09	0.0915027	5.87779	0.537834	192.705	MRTO4	MRT4 homolog, ribosome maturation factor
5110	4.28e-08	4.23e-09	0.057824	5.87502	0.339717	692.739	PCMT1	protein-L-isoaspartate (D-aspartate) O-methyltransferase
10245	4.28e-08	4.23e-09	0.131176	5.87495	0.770649	231.87	TIMM17B	translocase of inner mitochondrial membrane 17B
105751187	4.32e-08	4.27e-09	0.40934	-5.8733	-2.40417	17.7849	LRP1-AS	LRP1 antisense RNA
63943	4.36e-08	4.31e-09	0.137351	5.87165	0.806477	50.8555	FKBPL	FKBP prolyl isomerase like
10529	4.36e-08	4.32e-09	0.215381	5.87163	1.26464	78.1234	NEBL	nebulette
79682	4.4e-08	4.36e-09	0.2223	5.86986	1.30487	38.1371	CENPU	centromere protein U
8542	4.4e-08	4.36e-09	0.122182	5.86986	0.717192	4069.51	APOL1	apolipoprotein L1
728640	4.43e-08	4.39e-09	0.63857	5.86872	3.74759	32.2628	FAM133CP	family with sequence similarity 133, member A pseudogene
2313	4.47e-08	4.44e-09	0.15225	-5.86707	-0.89326	84.2725	FLI1	Fli-1 proto-oncogene, ETS transcription factor
23054	4.5e-08	4.47e-09	0.0864865	-5.8658	-0.507313	187.594	NCOA6	nuclear receptor coactivator 6
5713	4.55e-08	4.51e-09	0.0890033	5.86415	0.521928	763.022	PSMD7	proteasome 26S subunit, non-ATPase 7
23543	4.55e-08	4.52e-09	0.0728876	5.86404	0.427416	2466.81	RBFOX2	RNA binding fox-1 homolog 2
168667	4.58e-08	4.55e-09	0.16766	-5.86285	-0.982962	98.894	BMPER	BMP binding endothelial regulator
399726	4.58e-08	4.56e-09	0.154651	-5.86253	-0.906649	326.015	MIR1915HG	MIR1915 host gene
100527949	4.64e-08	4.62e-09	0.118244	-5.86021	-0.692936	94.3366	GIMAP1-GIMAP5	GIMAP1-GIMAP5 readthrough
51650	4.66e-08	4.64e-09	0.0916097	5.85958	0.536794	376.283	MRPS33	mitochondrial ribosomal protein S33
101927136	4.66e-08	4.65e-09	0.290203	-5.85913	-1.70034	71.1311	LOC101927136	uncharacterized LOC101927136
79709	4.66e-08	4.65e-09	0.100661	-5.85922	-0.589797	410.308	COLGALT1	collagen beta(1-O)galactosyltransferase 1
5918	4.7e-08	4.69e-09	0.219126	5.8577	1.28358	28.604	RARRES1	retinoic acid receptor responder 1
120	4.7e-08	4.69e-09	0.131691	-5.85768	-0.771402	334.233	ADD3	adducin 3
4066	4.7e-08	4.69e-09	0.141726	-5.85769	-0.830189	201.153	LYL1	LYL1 basic helix-loop-helix family member
28914	4.7e-08	4.7e-09	0.29989	5.85754	1.75662	44.0972	IGKV3-11	immunoglobulin kappa variable 3-11
5861	4.76e-08	4.76e-09	0.0741035	5.85524	0.433894	975.598	RAB1A	RAB1A, member RAS oncogene family
650669	4.79e-08	4.8e-09	0.219692	5.85393	1.28606	23.8685	GAS6-AS1	GAS6 antisense RNA 1
23020	4.83e-08	4.84e-09	0.126638	-5.85246	-0.741144	1471.47	SNRNP200	small nuclear ribonucleoprotein U5 subunit 200
23130	4.83e-08	4.84e-09	0.134816	-5.85254	-0.789013	473.154	ATG2A	autophagy related 2A
85007	4.86e-08	4.87e-09	0.106526	5.85152	0.623339	585.789	PHYKPL	5-phosphohydroxy-L-lysine phospho-lyase
440073	4.86e-08	4.88e-09	0.232328	-5.85119	-1.3594	14.6677	IQSEC3	IQ motif and Sec7 domain ArfGEF 3
100873965	4.88e-08	4.9e-09	0.115249	5.85061	0.674276	38.6106	MED4-AS1	MED4 antisense RNA 1
2804	4.88e-08	4.9e-09	0.0891646	-5.85041	-0.52165	1120.44	GOLGB1	golgin B1
23380	5.05e-08	5.08e-09	0.0990512	-5.84444	-0.578899	100.933	SRGAP2	SLIT-ROBO Rho GTPase activating protein 2
1281	5.06e-08	5.09e-09	0.199466	5.84425	1.16573	2994.43	COL3A1	collagen type III alpha 1 chain
5686	5.11e-08	5.15e-09	0.0813139	5.84238	0.475066	905.768	PSMA5	proteasome 20S subunit alpha 5
54865	5.12e-08	5.15e-09	0.161277	5.84211	0.942197	156.489	GPATCH4	G-patch domain containing 4 (gene/pseudogene)
114971	5.12e-08	5.16e-09	0.0610215	5.84184	0.356478	238.792	PTPMT1	protein tyrosine phosphatase mitochondrial 1
6565	5.15e-08	5.2e-09	0.374208	-5.84079	-2.18567	5.56898	SLC15A2	solute carrier family 15 member 2
84456	5.15e-08	5.2e-09	0.230837	-5.84073	-1.34826	49.0382	L3MBTL3	L3MBTL histone methyl-lysine binding protein 3
25934	5.16e-08	5.21e-09	0.105975	5.84033	0.618929	334.77	NIPSNAP3A	nipsnap homolog 3A
10795	5.17e-08	5.23e-09	0.0837861	5.83973	0.489288	255.614	ZNF268	zinc finger protein 268
1025	5.18e-08	5.24e-09	0.0849309	-5.83941	-0.495946	360.52	CDK9	cyclin dependent kinase 9
139285	5.29e-08	5.36e-09	0.134194	-5.83563	-0.783107	145.517	AMER1	APC membrane recruitment protein 1
88455	5.38e-08	5.45e-09	0.0776385	-5.8329	-0.452858	225.716	ANKRD13A	ankyrin repeat domain 13A
1033	5.4e-08	5.47e-09	0.320132	5.83217	1.86707	8.72637	CDKN3	cyclin dependent kinase inhibitor 3
3899	5.41e-08	5.49e-09	0.246467	-5.83161	-1.4373	62.5294	AFF3	ALF transcription elongation factor 3
51780	5.41e-08	5.49e-09	0.0820764	-5.83145	-0.478624	298.341	KDM3B	lysine demethylase 3B
105379508	5.41e-08	5.5e-09	0.153109	-5.83136	-0.892833	18.4803	LOC105379508
84328	5.47e-08	5.55e-09	0.0731296	5.82965	0.42632	336.432	LZIC	leucine zipper and CTNNBIP1 domain containing
105374407	5.47e-08	5.56e-09	0.246336	5.82959	1.43604	23.2941	LOC105374407
2706	5.58e-08	5.68e-09	0.160462	5.826	0.934854	772.193	GJB2	gap junction protein beta 2
4729	5.58e-08	5.67e-09	0.0725005	5.82608	0.422394	2186.55	NDUFV2	NADH:ubiquinone oxidoreductase core subunit V2
83931	5.62e-08	5.73e-09	0.10626	-5.8246	-0.618919	697.508	STK40	serine/threonine kinase 40
107986428	5.63e-08	5.74e-09	0.961612	5.82419	5.60061	28.0796	LOC107986428	uncharacterized LOC107986428
728806	5.64e-08	5.75e-09	0.234217	-5.8238	-1.36404	14.7695	NSFP1	N-ethylmaleimide-sensitive factor pseudogene 1
10082	5.67e-08	5.79e-09	0.0823807	5.82282	0.479688	747.376	GPC6	glypican 6
285590	5.7e-08	5.82e-09	0.124066	-5.8218	-0.722287	63.4046	SH3PXD2B	SH3 and PX domains 2B
25966	5.74e-08	5.86e-09	0.129097	-5.82058	-0.751419	151.59	C2CD2	C2 calcium dependent domain containing 2
4711	5.75e-08	5.88e-09	0.0675779	5.82015	0.393313	978.41	NDUFB5	NADH:ubiquinone oxidoreductase subunit B5
100527978	5.79e-08	5.93e-09	0.156104	-5.81883	-0.908345	126.129	TLCD4-RWDD3	TLCD4-RWDD3 readthrough
115	5.84e-08	5.97e-09	0.0981314	-5.81748	-0.570877	588.009	ADCY9	adenylate cyclase 9
285527	5.85e-08	5.99e-09	0.145986	-5.81707	-0.849209	117.387	FRYL	FRY like transcription coactivator
58515	5.89e-08	6.03e-09	0.0848854	5.81579	0.493675	255.499	SELENOK	selenoprotein K
29071	5.91e-08	6.06e-09	0.0976728	5.81517	0.567984	253.55	C1GALT1C1	C1GALT1 specific chaperone 1
84522	5.91e-08	6.07e-09	0.109491	5.81487	0.636678	587.317	JAGN1	jagunal homolog 1
105379011	5.91e-08	6.07e-09	0.385588	5.81495	2.24217	28.2299	LOC105379011	uncharacterized LOC105379011
55628	5.91e-08	6.07e-09	0.12789	-5.81475	-0.74365	132.119	ZNF407	zinc finger protein 407
3055	5.94e-08	6.11e-09	0.169211	-5.81381	-0.983761	86.5215	HCK	HCK proto-oncogene, Src family tyrosine kinase
150759	6.06e-08	6.24e-09	0.956183	5.81026	5.55567	29.6846	LINC00342	long intergenic non-protein coding RNA 342
7531	6.11e-08	6.29e-09	0.0736691	-5.80898	-0.427943	2998.63	YWHAE	tyrosine 3-monooxygenase/tryptophan 5-monooxygenase activation protein epsilon
4886	6.11e-08	6.29e-09	0.189718	-5.80879	-1.10203	110.948	NPY1R	neuropeptide Y receptor Y1
28512	6.13e-08	6.32e-09	0.0747691	5.80811	0.434267	241.199	NKIRAS1	NFKB inhibitor interacting Ras like 1
54998	6.14e-08	6.34e-09	0.194623	5.80764	1.1303	1046.13	AURKAIP1	aurora kinase A interacting protein 1
55357	6.2e-08	6.39e-09	0.175717	-5.80614	-1.02024	217.624	TBC1D2	TBC1 domain family member 2
140739	6.24e-08	6.44e-09	0.092766	5.80483	0.538491	253.028	UBE2F	ubiquitin conjugating enzyme E2 F (putative)
107985139	6.33e-08	6.54e-09	0.138281	-5.80246	-0.802371	27.2477	LOC107985139
81846	6.37e-08	6.58e-09	0.14302	-5.80124	-0.829695	301.77	SBF2	SET binding factor 2
91947	6.37e-08	6.59e-09	0.203841	5.80097	1.18247	266.212	ARRDC4	arrestin domain containing 4
54806	6.42e-08	6.65e-09	0.30463	5.79961	1.76674	72.3941	AHI1	Abelson helper integration site 1
5305	6.42e-08	6.65e-09	0.121735	-5.79946	-0.705994	222.327	PIP4K2A	phosphatidylinositol-5-phosphate 4-kinase type 2 alpha
8997	6.52e-08	6.76e-09	0.117379	-5.79678	-0.68042	205.942	KALRN	kalirin RhoGEF kinase
908	6.53e-08	6.77e-09	0.0922844	5.79648	0.534925	702.373	CCT6A	chaperonin containing TCP1 subunit 6A
6277	6.53e-08	6.78e-09	0.188858	5.79634	1.09469	200.837	S100A6	S100 calcium binding protein A6
51642	6.54e-08	6.79e-09	0.105172	5.79596	0.609572	182.663	MRPL48	mitochondrial ribosomal protein L48
10055	6.54e-08	6.8e-09	0.102244	5.79582	0.592589	411.249	SAE1	SUMO1 activating enzyme subunit 1
1183	6.56e-08	6.82e-09	0.121866	-5.79533	-0.706252	103.265	CLCN4	chloride voltage-gated channel 4
5515	6.62e-08	6.88e-09	0.0522434	5.79373	0.302684	741.596	PPP2CA	protein phosphatase 2 catalytic subunit alpha
10113	6.78e-08	7.06e-09	0.109319	5.78954	0.632909	355.957	PREB	prolactin regulatory element binding
10454	6.84e-08	7.12e-09	0.0835236	-5.78805	-0.483439	223.986	TAB1	TGF-beta activated kinase 1 (MAP3K7) binding protein 1
5989	6.85e-08	7.14e-09	0.168493	-5.78762	-0.975172	109.032	RFX1	regulatory factor X1
26524	6.89e-08	7.19e-09	0.095633	-5.78653	-0.553384	119.058	LATS2	large tumor suppressor kinase 2
135114	6.94e-08	7.24e-09	0.0641389	5.78533	0.371065	391.296	HINT3	histidine triad nucleotide binding protein 3
100507331	7.02e-08	7.34e-09	0.101309	-5.78302	-0.585871	51.2509	ZSWIM8-AS1	ZSWIM8 antisense RNA 1
29098	7.02e-08	7.34e-09	0.206964	5.78301	1.19688	45.0708	RANGRF	RAN guanine nucleotide release factor
11318	7.02e-08	7.34e-09	0.181993	-5.7829	-1.05245	106.897	GPR182	G protein-coupled receptor 182
494143	7.08e-08	7.41e-09	0.210152	5.78141	1.21498	16.7857	CHAC2	ChaC glutathione specific gamma-glutamylcyclotransferase 2
3139	7.19e-08	7.52e-09	0.511765	5.77882	2.95739	93.3758	HLA-L	major histocompatibility complex, class I, L (pseudogene)
6502	7.2e-08	7.54e-09	0.138478	-5.7784	-0.800181	145.825	SKP2	S-phase kinase associated protein 2
107984751	7.2e-08	7.54e-09	0.544344	5.77848	3.14548	52.3722	LOC107984751
83734	7.21e-08	7.56e-09	0.139143	5.77806	0.803977	64.4893	ATG10	autophagy related 10
6776	7.22e-08	7.57e-09	0.0839469	-5.77777	-0.485026	161.661	STAT5A	signal transducer and activator of transcription 5A
100130933	7.23e-08	7.59e-09	0.198319	5.7773	1.14575	23.8285	SMIM6	small integral membrane protein 6
118487	7.24e-08	7.61e-09	0.0955045	5.77698	0.551727	246.925	CHCHD1	coiled-coil-helix-coiled-coil-helix domain containing 1
36	7.27e-08	7.64e-09	0.186886	-5.77631	-1.07951	4547.6	ACADSB	acyl-CoA dehydrogenase short/branched chain
11102	7.36e-08	7.74e-09	0.0802368	5.77398	0.463285	284.21	RPP14	ribonuclease P/MRP subunit p14
83694	7.37e-08	7.76e-09	0.293607	5.77361	1.69517	12.0928	RPS6KL1	ribosomal protein S6 kinase like 1
79447	7.41e-08	7.8e-09	0.0932814	5.77262	0.538478	245.812	PAGR1	PAXIP1 associated glutamate rich protein 1
58533	7.49e-08	7.89e-09	0.0699522	-5.77084	-0.403683	372.508	SNX6	sorting nexin 6
10425	7.61e-08	8.02e-09	0.0708945	5.76809	0.408926	394.441	ARIH2	ariadne RBR E3 ubiquitin protein ligase 2
9140	7.68e-08	8.1e-09	0.0914631	5.76641	0.527413	220.104	ATG12	autophagy related 12
23137	7.78e-08	8.21e-09	0.0988603	-5.76405	-0.569835	283.355	SMC5	structural maintenance of chromosomes 5
10565	7.85e-08	8.29e-09	0.108845	-5.76238	-0.627207	308.59	ARFGEF1	ADP ribosylation factor guanine nucleotide exchange factor 1
9266	7.87e-08	8.32e-09	0.12547	5.76191	0.722947	164.932	CYTH2	cytohesin 2
150472	7.88e-08	8.33e-09	0.0924928	5.76168	0.532914	171.506	ZNG1B	Zn regulated GTPase metalloprotein activator 1B
100506356	7.94e-08	8.4e-09	0.182369	5.76026	1.05049	202.517	ARSD-AS1	ARSD antisense RNA 1
107986126	8.22e-08	8.7e-09	0.237339	5.75422	1.3657	20.509	LOC107986126	uncharacterized LOC107986126
100861548	8.26e-08	8.76e-09	0.0876542	5.75316	0.504289	1055.29	PINK1-AS	PINK1 antisense RNA
89853	8.26e-08	8.76e-09	0.112408	-5.75307	-0.646691	136.504	MVB12B	multivesicular body subunit 12B
145748	8.26e-08	8.76e-09	0.0818858	5.75307	0.471095	94.0446	LYSMD4	LysM domain containing 4
9632	8.29e-08	8.8e-09	0.073569	5.75243	0.423201	613.27	SEC24C	SEC24 homolog C, COPII coat complex component
983	8.41e-08	8.93e-09	0.31858	5.74991	1.83181	13.364	CDK1	cyclin dependent kinase 1
161	8.43e-08	8.96e-09	0.0877014	-5.7494	-0.50423	875.806	AP2A2	adaptor related protein complex 2 subunit alpha 2
2957	8.45e-08	8.98e-09	0.105195	-5.74888	-0.604752	224.363	GTF2A1	general transcription factor IIA subunit 1
92342	8.47e-08	9.01e-09	0.113607	5.74847	0.653067	47.7805	METTL18	methyltransferase like 18
3482	8.47e-08	9.01e-09	0.120437	-5.74835	-0.692313	1597.5	IGF2R	insulin like growth factor 2 receptor
26051	8.56e-08	9.11e-09	0.15585	-5.74646	-0.895588	75.0283	PPP1R16B	protein phosphatase 1 regulatory subunit 16B
4694	8.6e-08	9.17e-09	0.115695	5.74544	0.664717	825.091	NDUFA1	NADH:ubiquinone oxidoreductase subunit A1
728066	8.61e-08	9.18e-09	0.366828	5.74522	2.10751	64.6506	FAM133DP	family with sequence similarity 133, member A pseudogene
85495	8.65e-08	9.23e-09	0.640497	5.74422	3.67916	36.5944	RPPH1	ribonuclease P RNA component H1
4701	8.65e-08	9.24e-09	0.109375	5.7442	0.62827	286.227	NDUFA7	NADH:ubiquinone oxidoreductase subunit A7
57224	8.67e-08	9.26e-09	0.155971	-5.74382	-0.895867	600.891	NHSL1	NHS like 1
119559	8.7e-08	9.3e-09	0.103858	5.74303	0.596457	249.172	SFXN4	sideroflexin 4
7023	8.75e-08	9.36e-09	0.204749	-5.742	-1.17567	40.0417	TFAP4	transcription factor AP-4
104968399	8.8e-08	9.42e-09	0.144509	5.74091	0.829613	194.806	MYL12-AS1	MYL12A and MYL12B antisense RNA 1
27068	8.85e-08	9.47e-09	0.104986	5.73992	0.60261	503.367	PPA2	inorganic pyrophosphatase 2
51338	8.85e-08	9.48e-09	0.199573	-5.73969	-1.14549	86.3045	MS4A4A	membrane spanning 4-domains A4A
5340	8.86e-08	9.5e-09	0.14197	-5.73951	-0.814839	50722.2	PLG	plasminogen
282991	9.01e-08	9.67e-09	0.0795713	5.73646	0.456457	262.004	BLOC1S2	biogenesis of lysosomal organelles complex 1 subunit 2
51654	9.01e-08	9.67e-09	0.0920305	5.73646	0.527929	128.056	CDK5RAP1	CDK5 regulatory subunit associated protein 1
9473	9.05e-08	9.72e-09	0.178599	-5.73562	-1.02437	66.403	THEMIS2	thymocyte selection associated family member 2
5985	9.42e-08	1.01e-08	0.0698049	5.72866	0.399889	173.648	RFC5	replication factor C subunit 5
10612	9.52e-08	1.02e-08	0.118632	-5.72682	-0.679382	43.4666	TRIM3	tripartite motif containing 3
9794	9.53e-08	1.02e-08	0.101516	-5.72654	-0.581337	126.338	MAML1	mastermind like transcriptional coactivator 1
105379507	9.64e-08	1.04e-08	0.154318	-5.72447	-0.883391	18.6278	LOC105379507	uncharacterized LOC105379507
102724851	9.66e-08	1.04e-08	0.529062	5.72404	3.02837	17.2835	LOC102724851	uncharacterized LOC102724851
4779	9.67e-08	1.04e-08	0.100155	-5.72373	-0.57326	2347.86	NFE2L1	NFE2 like bZIP transcription factor 1
79003	9.74e-08	1.05e-08	0.123402	5.72238	0.706155	98.2702	MIS12	MIS12 kinetochore complex component
126382	9.74e-08	1.05e-08	0.115231	5.72227	0.659381	66.2072	NR2C2AP	nuclear receptor 2C2 associated protein
50809	9.78e-08	1.06e-08	0.078712	-5.72147	-0.450348	419.859	HP1BP3	heterochromatin protein 1 binding protein 3
8776	9.78e-08	1.06e-08	0.0922081	-5.72146	-0.527565	128.88	MTMR1	myotubularin related protein 1
27230	9.96e-08	1.08e-08	0.097096	5.71826	0.55522	1800.4	SERP1	stress associated endoplasmic reticulum protein 1
56647	9.98e-08	1.08e-08	0.0667034	5.71775	0.381393	388.803	BCCIP	BRCA2 and CDKN1A interacting protein
279	9.98e-08	1.08e-08	0.198572	-5.71756	-1.13535	9.81871	AMY2A	amylase alpha 2A
105375726	9.98e-08	1.08e-08	0.170257	5.71747	0.973437	26.4742	MAL2-AS1	MAL2 antisense RNA 1
9168	9.99e-08	1.08e-08	0.144238	5.71721	0.82464	1287.62	TMSB10	thymosin beta 10
3422	1.01e-07	1.09e-08	0.232154	5.7156	1.3269	1944.37	IDI1	isopentenyl-diphosphate delta isomerase 1
654817	1.01e-07	1.09e-08	0.261459	-5.71532	-1.49432	25.4019	NCF1C	neutrophil cytosolic factor 1C pseudogene
8295	1.02e-07	1.1e-08	0.138759	-5.71398	-0.792868	289.207	TRRAP	transformation/transcription domain associated protein
9354	1.02e-07	1.11e-08	0.0848776	-5.71339	-0.484939	495.686	UBE4A	ubiquitination factor E4A
9147	1.02e-07	1.11e-08	0.276889	5.71331	1.58195	556.08	NEMF	nuclear export mediator factor
150291	1.02e-07	1.11e-08	0.148259	5.71273	0.846962	19.9627	MORC2-AS1	MORC2 antisense RNA 1
11214	1.03e-07	1.12e-08	0.108949	-5.71147	-0.622261	1007.18	AKAP13	A-kinase anchoring protein 13
9388	1.03e-07	1.13e-08	0.105274	5.71056	0.601174	673.843	LIPG	lipase G, endothelial type
9941	1.04e-07	1.14e-08	0.22242	5.70921	1.26984	27.6776	EXOG	exo/endonuclease G
29785	1.04e-07	1.14e-08	0.215249	-5.70874	-1.2288	25.4119	CYP2S1	cytochrome P450 family 2 subfamily S member 1
581	1.05e-07	1.15e-08	0.164377	5.70702	0.938104	158.908	BAX	BCL2 associated X, apoptosis regulator
991	1.07e-07	1.17e-08	0.302111	5.70423	1.72331	11.7132	CDC20	cell division cycle 20
7145	1.07e-07	1.17e-08	0.10113	-5.70424	-0.57687	1385.26	TNS1	tensin 1
694	1.07e-07	1.17e-08	0.0987211	5.70427	0.563132	1268.63	BTG1	BTG anti-proliferation factor 1
144193	1.08e-07	1.18e-08	0.232493	-5.70213	-1.3257	1158.32	AMDHD1	amidohydrolase domain containing 1
977	1.09e-07	1.19e-08	0.154637	5.70089	0.881569	1650.23	CD151	CD151 molecule (Raph blood group)
1612	1.1e-07	1.2e-08	0.132861	-5.69926	-0.757212	550.968	DAPK1	death associated protein kinase 1
22847	1.1e-07	1.2e-08	0.108459	-5.69921	-0.618129	129.18	ZNF507	zinc finger protein 507
56670	1.1e-07	1.21e-08	0.168626	-5.69865	-0.96094	52.7363	SUCNR1	succinate receptor 1
4926	1.1e-07	1.21e-08	0.100139	-5.69844	-0.570639	999.834	NUMA1	nuclear mitotic apparatus protein 1
316	1.12e-07	1.23e-08	0.170549	-5.69591	-0.971431	18428.3	AOX1	aldehyde oxidase 1
9961	1.12e-07	1.23e-08	0.19981	5.6955	1.13802	724.442	MVP	major vault protein
51138	1.14e-07	1.25e-08	0.0801496	5.69301	0.456292	270.353	COPS4	COP9 signalosome subunit 4
111	1.14e-07	1.25e-08	0.151664	-5.69247	-0.863341	72.7194	ADCY5	adenylate cyclase 5
11273	1.14e-07	1.26e-08	0.0907605	-5.69188	-0.516598	309.114	ATXN2L	ataxin 2 like
105371084	1.14e-07	1.26e-08	0.136185	-5.69161	-0.775113	32.4057	RSL1D1-DT	RSL1D1 divergent transcript
7025	1.18e-07	1.3e-08	0.167727	-5.68616	-0.953724	281.503	NR2F1	nuclear receptor subfamily 2 group F member 1
100507500	1.19e-07	1.31e-08	0.202998	-5.68504	-1.15405	16.6006	EGFR-AS1	EGFR antisense RNA 1
284385	1.19e-07	1.31e-08	0.154808	5.68464	0.880028	32.5942	ZNF561-AS1	ZNF561 antisense RNA 1 (head to head)
5691	1.2e-07	1.32e-08	0.0860433	5.68355	0.489031	974.633	PSMB3	proteasome 20S subunit beta 3
351	1.2e-07	1.32e-08	0.104455	-5.68293	-0.593612	5292.96	APP	amyloid beta precursor protein
10075	1.2e-07	1.32e-08	0.127776	-5.68286	-0.726133	1441.38	HUWE1	HECT, UBA and WWE domain containing E3 ubiquitin protein ligase 1
11329	1.21e-07	1.34e-08	0.088369	5.68079	0.502005	312.851	STK38	serine/threonine kinase 38
80709	1.22e-07	1.35e-08	0.151824	-5.6802	-0.862393	167.509	AKNA	AT-hook transcription factor
90121	1.22e-07	1.35e-08	0.07135	5.67982	0.405255	382.642	TSR2	TSR2 ribosome maturation factor
3191	1.22e-07	1.35e-08	0.104495	-5.67912	-0.59344	1020.9	HNRNPL	heterogeneous nuclear ribonucleoprotein L
219623	1.24e-07	1.37e-08	0.178134	-5.67657	-1.01119	27.1979	TMEM26	transmembrane protein 26
3996	1.24e-07	1.38e-08	0.117245	-5.6762	-0.665507	57.4175	LLGL1	LLGL scribble cell polarity complex component 1
51322	1.24e-07	1.38e-08	0.0772804	-5.67599	-0.438643	821.623	WAC	WW domain containing adaptor with coiled-coil
143872	1.25e-07	1.38e-08	0.104033	-5.67535	-0.590422	198.522	ARHGAP42	Rho GTPase activating protein 42
407975	1.25e-07	1.38e-08	0.623945	5.67532	3.54109	19.317	MIR17HG	miR-17-92a-1 cluster host gene
9739	1.25e-07	1.39e-08	0.113307	-5.675	-0.643016	160.844	SETD1A	SET domain containing 1A, histone lysine methyltransferase
1459	1.25e-07	1.39e-08	0.0907457	-5.67491	-0.514974	183.176	CSNK2A2	casein kinase 2 alpha 2
84131	1.27e-07	1.41e-08	0.198128	5.67248	1.12388	140.112	CEP78	centrosomal protein 78
7174	1.27e-07	1.41e-08	0.13197	-5.67234	-0.748581	314.273	TPP2	tripeptidyl peptidase 2
51727	1.27e-07	1.41e-08	0.07501	5.67223	0.425474	2376.08	CMPK1	cytidine/uridine monophosphate kinase 1
284759	1.29e-07	1.43e-08	0.337649	-5.66931	-1.91424	13.1894	SIRPB2	signal regulatory protein beta 2
51226	1.29e-07	1.44e-08	0.105582	5.66903	0.598547	301.796	COPZ2	COPI coat complex subunit zeta 2
28937	1.29e-07	1.44e-08	0.35907	5.66863	2.03544	16.3732	IGKV1-17	immunoglobulin kappa variable 1-17
1896	1.31e-07	1.46e-08	0.175101	-5.66622	-0.992159	36.0623	EDA	ectodysplasin A
8853	1.33e-07	1.48e-08	0.169963	-5.66381	-0.962641	37.7693	ASAP2	ArfGAP with SH3 domain, ankyrin repeat and PH domain 2
388503	1.34e-07	1.5e-08	0.129126	5.66147	0.731043	3071.02	C3P1	complement component 3 precursor pseudogene
728963	1.35e-07	1.51e-08	0.98032	5.66086	5.54946	23.3916	RPS15AP10	ribosomal protein S15a pseudogene 10
3925	1.35e-07	1.51e-08	0.142715	5.66055	0.807847	181.935	STMN1	stathmin 1
401472	1.35e-07	1.51e-08	0.357632	5.66023	2.02428	23.5276	GASAL1	growth arrest associated lncRNA 1
100533184	1.36e-07	1.52e-08	0.210782	-5.65956	-1.19293	7.9667	ARHGAP19-SLIT1	ARHGAP19-SLIT1 readthrough (NMD candidate)
9670	1.36e-07	1.53e-08	0.107376	5.6586	0.607595	264.924	IPO13	importin 13
107984328	1.37e-07	1.53e-08	0.218068	-5.65778	-1.23378	44.1408	LOC107984328	uncharacterized LOC107984328
7251	1.38e-07	1.55e-08	0.0837812	5.6563	0.473892	411.358	TSG101	tumor susceptibility 101
10625	1.39e-07	1.56e-08	0.0865265	-5.65479	-0.489289	320.815	IVNS1ABP	influenza virus NS1A binding protein
55486	1.41e-07	1.59e-08	0.0930982	5.65175	0.526168	368.773	PARL	presenilin associated rhomboid like
79703	1.41e-07	1.59e-08	0.219869	5.65166	1.24262	23.7738	C11orf80	chromosome 11 open reading frame 80
83695	1.43e-07	1.61e-08	0.158716	5.64951	0.896667	38.3931	RHNO1	RAD9-HUS1-RAD1 interacting nuclear orphan 1
126282	1.44e-07	1.62e-08	0.124153	5.64884	0.701318	1185.2	TNFAIP8L1	TNF alpha induced protein 8 like 1
7775	1.46e-07	1.64e-08	0.116624	5.64639	0.658505	54.5437	ZNF232	zinc finger protein 232
112950	1.47e-07	1.66e-08	0.0969074	5.64459	0.547002	281.443	MED8	mediator complex subunit 8
115361	1.48e-07	1.67e-08	0.119442	-5.64313	-0.674028	410.261	GBP4	guanylate binding protein 4
30832	1.48e-07	1.67e-08	0.0795997	-5.64304	-0.449185	90.6972	ZNF354C	zinc finger protein 354C
3488	1.48e-07	1.67e-08	0.168203	-5.64294	-0.949161	657.079	IGFBP5	insulin like growth factor binding protein 5
101927745	1.48e-07	1.67e-08	0.692565	5.64279	3.908	53.4008	LOC101927745	uncharacterized LOC101927745
1857	1.5e-07	1.69e-08	0.0736387	-5.64061	-0.415367	381.058	DVL3	dishevelled segment polarity protein 3
83638	1.5e-07	1.7e-08	0.118202	5.64023	0.666685	189.257	C11orf68	chromosome 11 open reading frame 68
22915	1.51e-07	1.7e-08	0.345564	-5.63992	-1.94896	68.5265	MMRN1	multimerin 1
890	1.51e-07	1.7e-08	0.238669	5.6398	1.34604	23.0975	CCNA2	cyclin A2
165324	1.51e-07	1.71e-08	0.0851396	5.63884	0.480089	124.954	UBXN2A	UBX domain protein 2A
130340	1.52e-07	1.72e-08	0.295219	5.6377	1.66436	14.2929	AP1S3	adaptor related protein complex 1 subunit sigma 3
6223	1.52e-07	1.72e-08	0.126349	5.63766	0.712313	4641.09	RPS19	ribosomal protein S19
968	1.53e-07	1.74e-08	0.175534	-5.63651	-0.989399	1427.51	CD68	CD68 molecule
51315	1.54e-07	1.74e-08	0.114249	5.63587	0.643891	291.47	KRCC1	lysine rich coiled-coil 1
163050	1.55e-07	1.76e-08	0.121071	5.63451	0.682173	118.022	ZNF564	zinc finger protein 564
23235	1.57e-07	1.78e-08	0.113024	-5.632	-0.63655	1229.53	SIK2	salt inducible kinase 2
27246	1.6e-07	1.81e-08	0.0851533	5.62887	0.479317	321.995	RNF115	ring finger protein 115
3980	1.61e-07	1.83e-08	0.0673783	-5.62769	-0.379184	167.452	LIG3	DNA ligase 3
148709	1.62e-07	1.84e-08	0.255827	-5.62667	-1.43946	12.4872	ACTG1P25	actin gamma 1 pseudogene 25
23304	1.62e-07	1.84e-08	0.109522	-5.62647	-0.616223	476.637	UBR2	ubiquitin protein ligase E3 component n-recognin 2
80724	1.62e-07	1.85e-08	0.11546	-5.62587	-0.649562	372.758	ACAD10	acyl-CoA dehydrogenase family member 10
5715	1.62e-07	1.85e-08	0.0823958	5.62586	0.463547	253.501	PSMD9	proteasome 26S subunit, non-ATPase 9
27300	1.63e-07	1.86e-08	0.15041	5.62478	0.846024	121.058	ZNF544	zinc finger protein 544
55664	1.63e-07	1.86e-08	0.077513	5.62436	0.435961	375.917	CDC37L1	cell division cycle 37 like 1, HSP90 cochaperone
107985305	1.63e-07	1.86e-08	0.200663	5.62415	1.12856	17.2233	CEACAM16-AS1	CEACAM16, CEACAM19 and PVR antisense RNA 1
22921	1.65e-07	1.88e-08	0.0943708	5.62257	0.530606	635.222	MSRB2	methionine sulfoxide reductase B2
6629	1.7e-07	1.94e-08	0.115698	5.61701	0.649877	316.128	SNRPB2	small nuclear ribonucleoprotein polypeptide B2
51513	1.72e-07	1.96e-08	0.326987	5.6154	1.83616	21.4272	ETV7	ETS variant transcription factor 7
28833	1.72e-07	1.96e-08	0.332619	5.6153	1.86776	14.5209	IGLJ1	immunoglobulin lambda joining 1
9792	1.72e-07	1.97e-08	0.0899341	-5.6148	-0.504962	270.992	SERTAD2	SERTA domain containing 2
92305	1.74e-07	1.99e-08	0.137603	5.61251	0.772297	450.523	TMEM129	transmembrane protein 129, E3 ubiquitin ligase
55421	1.76e-07	2.01e-08	0.083249	-5.61085	-0.467098	155.364	NCBP3	nuclear cap binding subunit 3
149986	1.76e-07	2.02e-08	0.082139	-5.61057	-0.460847	223.339	LSM14B	LSM family member 14B
79582	1.77e-07	2.03e-08	0.094039	5.60964	0.527525	122.22	SPAG16	sperm associated antigen 16
51575	1.78e-07	2.05e-08	0.403927	5.60804	2.26524	425.111	ESF1	ESF1 nucleolar pre-rRNA processing protein homolog
4209	1.78e-07	2.05e-08	0.0789867	-5.60784	-0.442945	240.653	MEF2D	myocyte enhancer factor 2D
81932	1.84e-07	2.12e-08	0.138355	5.60201	0.775064	1030.63	HDHD3	haloacid dehalogenase like hydrolase domain containing 3
6369	1.85e-07	2.12e-08	0.353335	-5.60186	-1.97933	23.1077	CCL24	C-C motif chemokine ligand 24
57291	1.85e-07	2.12e-08	0.15301	-5.60159	-0.857101	143.415	DANCR	differentiation antagonizing non-protein coding RNA
140901	1.85e-07	2.13e-08	0.124123	-5.60131	-0.695249	319.836	STK35	serine/threonine kinase 35
55900	1.88e-07	2.16e-08	0.149054	5.59863	0.834499	261.686	ZNF302	zinc finger protein 302
51015	1.88e-07	2.16e-08	0.0687014	5.59835	0.384614	918.47	ISOC1	isochorismatase domain containing 1
55205	1.88e-07	2.17e-08	0.174154	-5.59786	-0.974888	40.9415	ZNF532	zinc finger protein 532
27130	1.9e-07	2.19e-08	0.118933	-5.59651	-0.665611	195.809	INVS	inversin
25777	1.9e-07	2.19e-08	0.110476	-5.59653	-0.618283	1938.18	SUN2	Sad1 and UNC84 domain containing 2
23163	1.9e-07	2.19e-08	0.107904	-5.59617	-0.603847	116.896	GGA3	golgi associated, gamma adaptin ear containing, ARF binding protein 3
8021	1.91e-07	2.2e-08	0.0906515	-5.5951	-0.507204	434.178	NUP214	nucleoporin 214
25957	1.91e-07	2.21e-08	0.516402	5.59457	2.88905	887.307	PNISR	PNN interacting serine and arginine rich protein
147463	1.94e-07	2.24e-08	0.253228	5.59248	1.41617	30.4054	ANKRD29	ankyrin repeat domain 29
81894	1.94e-07	2.25e-08	0.0948601	5.59184	0.530442	232.533	SLC25A28	solute carrier family 25 member 28
218	1.96e-07	2.27e-08	0.490142	5.58999	2.73989	31.0089	ALDH3A1	aldehyde dehydrogenase 3 family member A1
55326	1.96e-07	2.27e-08	0.165851	-5.58985	-0.927081	277.033	AGPAT5	1-acylglycerol-3-phosphate O-acyltransferase 5
102724507	1.98e-07	2.29e-08	0.281382	5.58837	1.57247	9.35791	LOC102724507	uncharacterized LOC102724507
7482	2.01e-07	2.33e-08	0.172469	5.58555	0.963336	27.5581	WNT2B	Wnt family member 2B
22998	2.02e-07	2.34e-08	0.207434	-5.5849	-1.1585	185.505	LIMCH1	LIM and calponin homology domains 1
110599564	2.06e-07	2.39e-08	0.154136	5.5808	0.8602	70.5177	EEF1AKMT4	EEF1A lysine methyltransferase 4
151313	2.07e-07	2.41e-08	0.0978112	5.57973	0.54576	177.222	FAHD2B	fumarylacetoacetate hydrolase domain containing 2B
529	2.09e-07	2.43e-08	0.073852	5.57798	0.411945	455.205	ATP6V1E1	ATPase H+ transporting V1 subunit E1
105369782	2.1e-07	2.44e-08	0.230046	5.57778	1.28315	323.26	LOC105369782	uncharacterized LOC105369782
1457	2.11e-07	2.45e-08	0.0808827	-5.57689	-0.451074	547.666	CSNK2A1	casein kinase 2 alpha 1
7917	2.11e-07	2.45e-08	0.0959246	-5.57663	-0.534936	1829.62	BAG6	BAG cochaperone 6
26503	2.11e-07	2.45e-08	0.100827	5.57653	0.562265	316.76	SLC17A5	solute carrier family 17 member 5
57048	2.12e-07	2.46e-08	0.0978533	-5.57573	-0.545603	44.0269	PLSCR3	phospholipid scramblase 3
51313	2.12e-07	2.47e-08	0.191618	-5.5752	-1.06831	86.2336	GASK1B	golgi associated kinase 1B
5373	2.13e-07	2.48e-08	0.112012	5.57459	0.624422	184.589	PMM2	phosphomannomutase 2
100303728	2.13e-07	2.48e-08	0.133358	-5.57449	-0.7434	131.433	SLC25A5-AS1	SLC25A5 antisense RNA 1
9736	2.13e-07	2.49e-08	0.122945	-5.57407	-0.685306	393.34	USP34	ubiquitin specific peptidase 34
64411	2.15e-07	2.51e-08	0.131262	-5.57253	-0.73146	61.9301	ARAP3	ArfGAP with RhoGAP domain, ankyrin repeat and PH domain 3
282679	2.15e-07	2.52e-08	0.10085	-5.57202	-0.561939	272.283	AQP11	aquaporin 11
9420	2.17e-07	2.54e-08	0.116745	-5.57026	-0.650302	420.205	CYP7B1	cytochrome P450 family 7 subfamily B member 1
8498	2.19e-07	2.56e-08	0.0879513	-5.56936	-0.489832	280.148	RANBP3	RAN binding protein 3
25842	2.2e-07	2.57e-08	0.0939488	5.56814	0.52312	140.421	ASF1A	anti-silencing function 1A histone chaperone
2189	2.21e-07	2.59e-08	0.146709	5.5668	0.816698	46.3347	FANCG	FA complementation group G
54732	2.23e-07	2.61e-08	0.123528	5.56558	0.687506	1747.35	TMED9	transmembrane p24 trafficking protein 9
23244	2.24e-07	2.62e-08	0.0800594	-5.56501	-0.445531	744.738	PDS5A	PDS5 cohesin associated factor A
101928228	2.24e-07	2.63e-08	0.252714	-5.56417	-1.40614	14.1796	LOC101928228	uncharacterized LOC101928228
389084	2.25e-07	2.65e-08	0.23515	5.56342	1.30824	233.689	SNORC	secondary ossification center associated regulator of chondrocyte maturation
3752	2.28e-07	2.68e-08	0.119728	-5.56147	-0.665862	792.189	KCND3	potassium voltage-gated channel subfamily D member 3
25996	2.32e-07	2.73e-08	0.0773577	5.5578	0.429939	192.06	REXO2	RNA exonuclease 2
6257	2.33e-07	2.74e-08	0.097601	5.55732	0.542401	277.379	RXRB	retinoid X receptor beta
3682	2.36e-07	2.78e-08	0.153073	5.55495	0.850312	41.6748	ITGAE	integrin subunit alpha E
23219	2.38e-07	2.81e-08	0.0864229	-5.55309	-0.479915	327.187	FBXO28	F-box protein 28
81873	2.39e-07	2.82e-08	0.0982543	5.55229	0.545536	293.002	ARPC5L	actin related protein 2/3 complex subunit 5 like
51574	2.39e-07	2.82e-08	0.288816	5.55211	1.60354	582.98	LARP7	La ribonucleoprotein 7, transcriptional regulator
107985182	2.4e-07	2.83e-08	0.322081	5.5515	1.78803	124.594	LOC107985182	replaced by ID 112441433
85460	2.41e-07	2.85e-08	0.1951	-5.55066	-1.08293	50.4341	ZNF518B	zinc finger protein 518B
2551	2.43e-07	2.87e-08	0.118618	-5.54919	-0.658232	217.348	GABPA	GA binding protein transcription factor subunit alpha
112268052	2.46e-07	2.9e-08	0.401546	-5.54712	-2.22742	33.2409	LOC112268052
2747	2.46e-07	2.91e-08	0.131007	-5.54694	-0.72669	689.592	GLUD2	glutamate dehydrogenase 2
115353	2.46e-07	2.91e-08	0.121243	5.5466	0.672486	176.558	LRRC42	leucine rich repeat containing 42
6530	2.48e-07	2.93e-08	0.655998	5.54564	3.63793	43.759	SLC6A2	solute carrier family 6 member 2
819	2.49e-07	2.95e-08	0.0925954	5.54435	0.513381	246.249	CAMLG	calcium modulating ligand
9114	2.51e-07	2.98e-08	0.117958	5.54282	0.653819	770.083	ATP6V0D1	ATPase H+ transporting V0 subunit d1
84163	2.52e-07	2.99e-08	0.0938459	-5.54206	-0.520099	94.5265	GTF2IRD2	GTF2I repeat domain containing 2
100129800	2.53e-07	3e-08	0.18051	5.54153	1.0003	17.8241	ZNF807P	zinc finger protein 807, pseudogene
57412	2.53e-07	3e-08	0.220034	5.54133	1.21928	440.515	AS3MT	arsenite methyltransferase
9679	2.57e-07	3.05e-08	0.126719	-5.53852	-0.701836	110.022	FAM53B	family with sequence similarity 53 member B
105370062	2.58e-07	3.06e-08	0.313719	5.53789	1.73734	38.8948	LOC105370062	uncharacterized LOC105370062
10272	2.6e-07	3.08e-08	0.220235	5.53665	1.21936	62.5063	FSTL3	follistatin like 3
51264	2.61e-07	3.1e-08	0.111436	5.53572	0.61688	404.962	MRPL27	mitochondrial ribosomal protein L27
833	2.61e-07	3.11e-08	0.138778	5.53526	0.768173	353.097	CARS1	cysteinyl-tRNA synthetase 1
23185	2.63e-07	3.13e-08	0.0996103	-5.53405	-0.551248	211.445	LARP4B	La ribonucleoprotein 4B
101929448	2.64e-07	3.14e-08	0.170179	5.53339	0.941664	107.198	LINC02428	long intergenic non-protein coding RNA 2428
26505	2.64e-07	3.14e-08	0.0908401	-5.53321	-0.502637	1015.52	CNNM3	cyclin and CBS domain divalent metal cation transport mediator 3
152189	2.64e-07	3.15e-08	0.0758155	-5.5331	-0.419495	272.997	CMTM8	CKLF like MARVEL transmembrane domain containing 8
56666	2.66e-07	3.17e-08	0.285556	-5.53152	-1.57956	140.893	PANX2	pannexin 2
10605	2.68e-07	3.19e-08	0.0753873	5.53041	0.416923	563.462	PAIP1	poly(A) binding protein interacting protein 1
10112	2.7e-07	3.23e-08	0.265687	5.52873	1.46891	12.2471	KIF20A	kinesin family member 20A
54499	2.74e-07	3.27e-08	0.082339	5.5264	0.455038	1336.66	TMCO1	transmembrane and coiled-coil domains 1
10845	2.75e-07	3.28e-08	0.106005	-5.52563	-0.585745	740.911	CLPX	caseinolytic mitochondrial matrix peptidase chaperone subunit X
105372707	2.76e-07	3.29e-08	0.215551	-5.52502	-1.19093	54.0039	LOC105372707
27089	2.76e-07	3.3e-08	0.109311	5.52487	0.603927	2426.95	UQCRQ	ubiquinol-cytochrome c reductase complex III subunit VII
91272	2.76e-07	3.3e-08	0.0859087	5.52476	0.474625	200.687	BOD1	biorientation of chromosomes in cell division 1
105375097	2.76e-07	3.31e-08	0.46839	5.52434	2.58755	26.8272	LOC105375097	uncharacterized LOC105375097
8836	2.78e-07	3.33e-08	0.108537	5.52311	0.599459	1066.94	GGH	gamma-glutamyl hydrolase
80380	2.79e-07	3.35e-08	0.294567	-5.52218	-1.62665	35.4961	PDCD1LG2	programmed cell death 1 ligand 2
6482	2.8e-07	3.36e-08	0.134622	-5.52155	-0.74332	4420.99	ST3GAL1	ST3 beta-galactoside alpha-2,3-sialyltransferase 1
521	2.91e-07	3.49e-08	0.140936	5.51473	0.777225	1130.09	ATP5ME	ATP synthase membrane subunit e
7102	2.95e-07	3.54e-08	0.1749	-5.51252	-0.964142	303.762	TSPAN7	tetraspanin 7
22948	2.95e-07	3.55e-08	0.0909485	5.51189	0.501298	852.103	CCT5	chaperonin containing TCP1 subunit 5
3070	2.95e-07	3.55e-08	0.359896	5.51176	1.98366	18.3208	HELLS	helicase, lymphoid specific
27077	2.95e-07	3.55e-08	0.106435	5.51173	0.586639	76.4567	B9D1	B9 domain containing 1
58475	2.97e-07	3.58e-08	0.231189	-5.51051	-1.27397	299.73	MS4A7	membrane spanning 4-domains A7
116441	2.97e-07	3.58e-08	0.188215	-5.51041	-1.03714	64.8411	TM4SF18	transmembrane 4 L six family member 18
150678	2.99e-07	3.6e-08	0.152274	5.50929	0.838922	184.194	COPS9	COP9 signalosome subunit 9
85019	3e-07	3.61e-08	0.138184	-5.50894	-0.761245	30.3644	TMEM241	transmembrane protein 241
22808	3e-07	3.62e-08	0.155008	5.50861	0.85388	81.1026	MRAS	muscle RAS oncogene homolog
57154	3e-07	3.62e-08	0.0936761	-5.5086	-0.516024	177.052	SMURF1	SMAD specific E3 ubiquitin protein ligase 1
255167	3.02e-07	3.64e-08	0.173268	-5.50737	-0.954251	930.76	LINC01018	long intergenic non-protein coding RNA 1018
90288	3.06e-07	3.7e-08	0.330081	-5.50469	-1.81699	18.1056	EFCAB12	EF-hand calcium binding domain 12
79921	3.07e-07	3.71e-08	0.0862858	5.5039	0.474909	516.39	TCEAL4	transcription elongation factor A like 4
114781	3.11e-07	3.76e-08	0.107527	-5.50196	-0.591607	119.446	BTBD9	BTB domain containing 9
4715	3.11e-07	3.77e-08	0.122362	5.50153	0.673178	1836.43	NDUFB9	NADH:ubiquinone oxidoreductase subunit B9
7556	3.11e-07	3.77e-08	0.158014	5.50142	0.869299	25.1137	ZNF10	zinc finger protein 10
345222	3.13e-07	3.79e-08	0.104806	5.50018	0.576453	66.1443	MSANTD1	Myb/SANT DNA binding domain containing 1
51573	3.13e-07	3.79e-08	0.0654179	5.50015	0.359809	578.151	GDE1	glycerophosphodiester phosphodiesterase 1
105369663	3.14e-07	3.81e-08	0.133896	5.49937	0.736346	93.1	LOC105369663	uncharacterized LOC105369663
51759	3.16e-07	3.83e-08	0.122982	5.49864	0.676234	895.664	C9orf78	chromosome 9 open reading frame 78
145781	3.16e-07	3.84e-08	0.0916058	-5.49814	-0.503661	98.7485	GCOM1	GCOM1, MYZAP-POLR2M combined locus
151903	3.21e-07	3.89e-08	0.137721	5.49567	0.756867	178.528	CCDC12	coiled-coil domain containing 12
90576	3.22e-07	3.91e-08	0.138026	5.49487	0.758434	37.8765	ZNF799	zinc finger protein 799
55108	3.24e-07	3.94e-08	0.0820522	5.49348	0.450752	844.253	BSDC1	BSD domain containing 1
93129	3.26e-07	3.97e-08	0.112768	-5.49224	-0.619349	619.445	ORAI3	ORAI calcium release-activated calcium modulator 3
9643	3.26e-07	3.97e-08	0.0841113	5.49207	0.461945	1152.78	MORF4L2	mortality factor 4 like 2
56980	3.28e-07	3.99e-08	0.129803	-5.49137	-0.712797	39.4555	PRDM10	PR/SET domain 10
23150	3.28e-07	3.99e-08	0.124003	-5.49111	-0.680913	228.628	FRMD4B	FERM domain containing 4B
440498	3.28e-07	4e-08	0.127044	-5.49105	-0.697603	138.003	HSBP1L1	heat shock factor binding protein 1 like 1
100289511	3.34e-07	4.07e-08	0.190657	-5.48791	-1.04631	19.052	LOC100289511	uncharacterized LOC100289511
2074	3.36e-07	4.1e-08	0.13037	-5.48633	-0.715254	81.2504	ERCC6	ERCC excision repair 6, chromatin remodeling factor
128866	3.38e-07	4.12e-08	0.0677958	5.48548	0.371892	529.01	CHMP4B	charged multivesicular body protein 4B
728441	3.4e-07	4.16e-08	0.175455	5.48407	0.96221	40.9007	GGT2P	gamma-glutamyltransferase 2, pseudogene
7157	3.42e-07	4.18e-08	0.0712101	-5.48319	-0.390459	203.859	TP53	tumor protein p53
7915	3.42e-07	4.18e-08	0.128239	-5.48303	-0.703139	1972.41	ALDH5A1	aldehyde dehydrogenase 5 family member A1
22919	3.43e-07	4.19e-08	0.101516	-5.48263	-0.556575	225.598	MAPRE1	microtubule associated protein RP/EB family member 1
101927895	3.44e-07	4.21e-08	0.205855	-5.48175	-1.12844	10.5022	EMC1-AS1	EMC1 antisense RNA 1
5707	3.44e-07	4.21e-08	0.131229	5.48176	0.719365	988.42	PSMD1	proteasome 26S subunit, non-ATPase 1
6654	3.48e-07	4.26e-08	0.0884249	-5.47981	-0.484551	309.778	SOS1	SOS Ras/Rac guanine nucleotide exchange factor 1
54621	3.48e-07	4.27e-08	0.136019	5.47938	0.745298	160.916	VSIG10	V-set and immunoglobulin domain containing 10
54949	3.49e-07	4.28e-08	0.0681589	5.47874	0.373425	221.93	SDHAF2	succinate dehydrogenase complex assembly factor 2
5393	3.55e-07	4.36e-08	0.096466	5.47562	0.528211	77.9376	EXOSC9	exosome component 9
6368	3.58e-07	4.39e-08	0.276417	-5.47442	-1.51322	21.3936	CCL23	C-C motif chemokine ligand 23
9881	3.71e-07	4.56e-08	0.145833	-5.46778	-0.797385	445.109	TRANK1	tetratricopeptide repeat and ankyrin repeat containing 1
107986326	3.71e-07	4.57e-08	0.190266	5.46741	1.04026	17.4964	LOC107986326	uncharacterized LOC107986326
10020	3.71e-07	4.57e-08	0.141239	-5.46746	-0.772218	2256.63	GNE	glucosamine (UDP-N-acetyl)-2-epimerase/N-acetylmannosamine kinase
90332	3.72e-07	4.57e-08	0.205307	-5.4672	-1.12245	55.5814	EXOC3L2	exocyst complex component 3 like 2
9459	3.72e-07	4.58e-08	0.148427	-5.467	-0.811453	111.897	ARHGEF6	Rac/Cdc42 guanine nucleotide exchange factor 6
402176	3.73e-07	4.6e-08	0.947373	5.4663	5.17862	22.2694	RPL21P44	ribosomal protein L21 pseudogene 44
6915	3.76e-07	4.64e-08	0.173018	-5.46469	-0.945489	78.6497	TBXA2R	thromboxane A2 receptor
6222	3.77e-07	4.65e-08	0.114638	5.46425	0.626413	7004.19	RPS18	ribosomal protein S18
154467	3.78e-07	4.67e-08	0.158517	5.46362	0.866075	195.001	CCDC167	coiled-coil domain containing 167
10893	3.78e-07	4.66e-08	0.106572	5.46365	0.58227	68.6007	MMP24	matrix metallopeptidase 24
6874	3.78e-07	4.67e-08	0.0970185	-5.46342	-0.530053	119.036	TAF4	TATA-box binding protein associated factor 4
9697	3.81e-07	4.71e-08	0.167126	-5.46209	-0.912859	370.926	TRAM2	translocation associated membrane protein 2
647859	3.84e-07	4.75e-08	0.170194	-5.4606	-0.929358	27.7673	OCLNP1	OCLN pseudogene 1
220906	3.89e-07	4.81e-08	0.122761	5.45806	0.670038	261.938	WAC-AS1	WAC antisense RNA 1 (head to head)
23233	3.96e-07	4.9e-08	0.114002	-5.45474	-0.621851	92.1943	EXOC6B	exocyst complex component 6B
8549	3.97e-07	4.92e-08	0.219618	5.45432	1.19787	28.4374	LGR5	leucine rich repeat containing G protein-coupled receptor 5
79875	4.01e-07	4.97e-08	0.111149	-5.4523	-0.606018	327.644	THSD4	thrombospondin type 1 domain containing 4
5566	4.01e-07	4.97e-08	0.106777	-5.45237	-0.582187	1225.82	PRKACA	protein kinase cAMP-activated catalytic subunit alpha
55751	4.03e-07	5e-08	0.0909799	-5.45128	-0.495957	356.616	TMEM184C	transmembrane protein 184C
57488	4.04e-07	5.01e-08	0.0934774	-5.4508	-0.509527	560.564	ESYT2	extended synaptotagmin 2
51805	4.05e-07	5.02e-08	0.1368	5.45054	0.745633	102.326	COQ3	coenzyme Q3, methyltransferase
445577	4.07e-07	5.05e-08	0.165455	-5.44956	-0.901659	28.7105	FAM120A2P	family with sequence similarity 120A2, pseudogene
38	4.09e-07	5.08e-08	0.101807	5.44831	0.554678	7068.99	ACAT1	acetyl-CoA acetyltransferase 1
9687	4.1e-07	5.1e-08	0.187128	-5.44787	-1.01945	47.6969	GREB1	growth regulating estrogen receptor binding 1
105370846	4.1e-07	5.1e-08	1.22227	5.44782	6.65872	36.0559	LOC105370846	uncharacterized LOC105370846
4705	4.12e-07	5.13e-08	0.0720112	-5.44686	-0.392235	963.171	NDUFA10	NADH:ubiquinone oxidoreductase subunit A10
204851	4.13e-07	5.14e-08	0.143904	-5.44629	-0.783741	240.465	HIPK1	homeodomain interacting protein kinase 1
57649	4.16e-07	5.19e-08	0.0804724	-5.4448	-0.438156	171.931	PHF12	PHD finger protein 12
51366	4.18e-07	5.21e-08	0.123589	-5.44389	-0.672806	284.444	UBR5	ubiquitin protein ligase E3 component n-recognin 5
10557	4.2e-07	5.23e-08	0.113565	5.44331	0.618171	71.9293	RPP38	ribonuclease P/MRP subunit p38
51637	4.21e-07	5.26e-08	0.0902718	5.44241	0.491296	652.135	RTRAF	RNA transcription, translation and transport factor
112267941	4.23e-07	5.29e-08	0.616894	5.44142	3.35678	30.9304	LOC112267941
107986694	4.23e-07	5.29e-08	0.139022	5.44136	0.756467	15.4646	LOC107986694
5705	4.27e-07	5.33e-08	0.105541	5.43984	0.574124	1074.18	PSMC5	proteasome 26S subunit, ATPase 5
2823	4.28e-07	5.35e-08	0.187499	-5.43924	-1.01985	109.424	GPM6A	glycoprotein M6A
10288	4.31e-07	5.39e-08	0.20623	-5.43802	-1.12148	58.7184	LILRB2	leukocyte immunoglobulin like receptor B2
285074	4.31e-07	5.39e-08	0.142859	-5.43793	-0.776857	70.3537	ANAPC1P2	ANAPC1 pseudogene 2
26034	4.31e-07	5.39e-08	0.224144	-5.43779	-1.21885	17.0604	IPCEF1	interaction protein for cytohesin exchange factors 1
51149	4.32e-07	5.41e-08	0.174653	5.43713	0.94961	134.608	MRNIP	MRN complex interacting protein
10212	4.32e-07	5.41e-08	0.129386	5.43719	0.703498	116.686	DDX39A	DExD-box helicase 39A
79654	4.33e-07	5.43e-08	0.0768525	-5.43669	-0.417823	336.045	HECTD3	HECT domain E3 ubiquitin protein ligase 3
25912	4.38e-07	5.49e-08	0.0809026	5.43451	0.439665	2436.58	C1orf43	chromosome 1 open reading frame 43
10584	4.38e-07	5.5e-08	0.123241	-5.43443	-0.669744	737.38	COLEC10	collectin subfamily member 10
100132163	4.4e-07	5.53e-08	0.110504	5.43351	0.600424	62.2306	PHKA2-AS1	PHKA2 antisense RNA 1
10326	4.4e-07	5.53e-08	0.18482	-5.43331	-1.00418	51.3694	SIRPB1	signal regulatory protein beta 1
56902	4.42e-07	5.56e-08	0.131246	5.43251	0.712994	97.7427	PNO1	partner of NOB1 homolog
406925	4.44e-07	5.58e-08	0.176473	-5.43162	-0.958533	10.1526	MIR135A1	microRNA 135a-1
23780	4.46e-07	5.61e-08	0.131468	5.43087	0.713984	640.725	APOL2	apolipoprotein L2
2146	4.48e-07	5.63e-08	0.239536	5.43008	1.3007	19.1347	EZH2	enhancer of zeste 2 polycomb repressive complex 2 subunit
105372482	4.48e-07	5.64e-08	0.203419	5.42983	1.10453	12.5395	ZNF8-DT	ZNF8 divergent transcript
55625	4.48e-07	5.65e-08	0.10978	-5.42953	-0.596056	108.734	ZDHHC7	zinc finger DHHC-type palmitoyltransferase 7
9942	4.52e-07	5.7e-08	0.0892915	-5.42804	-0.484678	801.232	XYLB	xylulokinase
130814	4.54e-07	5.73e-08	0.0863993	5.42701	0.468889	245.807	SLC66A3	solute carrier family 66 member 3
3572	4.55e-07	5.74e-08	0.10595	-5.42673	-0.574965	2699.38	IL6ST	interleukin 6 cytokine family signal transducer
990	4.59e-07	5.79e-08	0.377742	5.42518	2.04932	12.3903	CDC6	cell division cycle 6
729970	4.62e-07	5.84e-08	0.148877	5.42379	0.807477	117.868	CNN3-DT	CNN3 divergent transcript
85464	4.64e-07	5.87e-08	0.14669	-5.42285	-0.795477	79.9722	SSH2	slingshot protein phosphatase 2
10969	4.65e-07	5.88e-08	0.0796034	5.42248	0.431647	248.606	EBNA1BP2	EBNA1 binding protein 2
7099	4.65e-07	5.88e-08	0.138298	-5.42242	-0.749909	293.204	TLR4	toll like receptor 4
221154	4.66e-07	5.9e-08	0.105075	5.42182	0.5697	213.606	MICU2	mitochondrial calcium uptake 2
92241	4.68e-07	5.93e-08	0.15449	-5.42102	-0.837495	116.503	RCSD1	RCSD domain containing 1
107986599	4.71e-07	5.97e-08	0.148011	5.41965	0.802165	47.0472	LOC107986599	uncharacterized LOC107986599
171024	4.72e-07	5.98e-08	0.191736	-5.41936	-1.03909	224.882	SYNPO2	synaptopodin 2
28950	4.74e-07	6.02e-08	0.392593	5.41822	2.12716	31.0496	IGKJ1	immunoglobulin kappa joining 1
2260	4.74e-07	6.02e-08	0.138886	-5.41827	-0.752523	133.517	FGFR1	fibroblast growth factor receptor 1
3177	4.78e-07	6.07e-08	0.136641	5.41669	0.74014	108.87	SLC29A2	solute carrier family 29 member 2
55530	4.88e-07	6.2e-08	0.28592	5.41292	1.54766	12.3219	SVOP	SV2 related protein
51631	4.91e-07	6.25e-08	0.0735238	-5.4116	-0.397882	189.783	LUC7L2	LUC7 like 2, pre-mRNA splicing factor
5134	4.92e-07	6.26e-08	0.0690685	5.41131	0.373751	312.198	PDCD2	programmed cell death 2
79640	4.92e-07	6.26e-08	0.112637	-5.41126	-0.609511	77.6748	C22orf46P	CTA-216E10.6
112268055	4.93e-07	6.27e-08	0.122401	5.41079	0.662285	36.9152	LOC112268055	uncharacterized LOC112268055
3958	4.95e-07	6.3e-08	0.254558	5.41011	1.37718	190.019	LGALS3	galectin 3
[truncated: 5,604 more rows]
