# Supplementary material for: Comprehensive Analysis Reveals the Molecular Features and Immune Infiltration of PANoptosis-Related Genes in Metabolic Dysfunction-Associated Steatotic Liver Disease
Source: Biology (Basel). 2025 May 8;14(5):518. doi: 10.3390/biology14050518 (PMC12108815; doi:10.3390/biology14050518)
Supplement: Supplementary file 1 [file biology-14-00518-s001.zip › Supplementary Table S4. 9 PANoptosis-related differentially expressed genes.xlsx]

## Sheet: Supplementary Table S4
Supplementary Table S4: 9 PANoptosis-related differentially expressed genes.
GeneID	padj	pvalue	lfcSE	stat	log2FoldChange	baseMean	Symbol	Description
100507246	1.38e-09	9.76e-11	0.1358	-6.47064	-0.878712	548.968	SNHG16	small nucleolar RNA host gene 16
983	8.41e-08	8.93e-09	0.31858	5.74991	1.83181	13.364	CDK1	cyclin dependent kinase 1
84981	4.51e-05	9.47e-06	0.183044	4.42903	0.810709	78.3845	MIR22HG	MIR22 host gene
4210	6.26e-05	1.36e-05	0.418213	-4.35057	-1.81947	4.88262	MEFV	MEFV innate immunity regulator, pyrin
839	7.11e-05	1.57e-05	0.0733214	4.31903	0.316677	162.673	CASP6	caspase 6
11035	0.0103278	0.00417586	0.258166	-2.86456	-0.739531	9.72328	RIPK3	receptor interacting serine/threonine kinase 3
25939	0.0132859	0.00555654	0.160993	-2.77286	-0.446412	707.426	SAMHD1	SAM and HD domain containing deoxynucleoside triphosphate triphosphohydrolase 1
10059	0.0234642	0.0106658	0.10307	2.55346	0.263185	183.37	DNM1L	dynamin 1 like
55000	0.0254088	0.0116939	0.119364	-2.52125	-0.300947	589.715	TUG1	taurine up-regulated 1
