# Supplementary material for: Comprehensive Analysis Reveals the Molecular Features and Immune Infiltration of PANoptosis-Related Genes in Metabolic Dysfunction-Associated Steatotic Liver Disease
Source: Biology (Basel). 2025 May 8;14(5):518. doi: 10.3390/biology14050518 (PMC12108815; doi:10.3390/biology14050518)
Supplement: Supplementary file 1 [file biology-14-00518-s001.zip › Supplementary Table S5. The GO functional enrichment analysis results of 9 PANoDEGs.xlsx]

## Sheet: Sheet1
Supplementary Table S5: The GO functional enrichment analysis results of 9 PANoDEGs.
Category	Term	Count	%	PValue	Genes	List Total	Pop Hits	Pop Total	Fold Enrichment	Bonferroni	Benjamini	FDR
GOTERM_BP_DIRECT	GO:0060545~positive regulation of necroptotic process	2	22.2222	0.00202552	11035, 839	6	8	19734	822.25	0.259242	0.299534	0.29751
GOTERM_BP_DIRECT	GO:0070266~necroptotic process	2	22.2222	0.00404776	11035, 10059	6	16	19734	411.125	0.451344	0.299534	0.29751
GOTERM_BP_DIRECT	GO:0070269~pyroptotic inflammatory response	2	22.2222	0.00833413	4210, 839	6	33	19734	199.333	0.710216	0.3456	0.343265
GOTERM_BP_DIRECT	GO:2001244~positive regulation of intrinsic apoptotic signaling pathway	2	22.2222	0.00934054	11035, 10059	6	37	19734	177.784	0.75065	0.3456	0.343265
GOTERM_BP_DIRECT	GO:0070301~cellular response to hydrogen peroxide	2	22.2222	0.0171125	983, 11035	6	68	19734	96.7353	0.922275	0.454865	0.451792
GOTERM_BP_DIRECT	GO:0048511~rhythmic process	2	22.2222	0.0198586	983, 10059	6	79	19734	83.2658	0.948627	0.454865	0.451792
GOTERM_BP_DIRECT	GO:0006260~DNA replication	2	22.2222	0.0245873	983, 25939	6	98	19734	67.1224	0.974888	0.454865	0.451792
GOTERM_BP_DIRECT	GO:0030855~epithelial cell differentiation	2	22.2222	0.0245873	983, 839	6	98	19734	67.1224	0.974888	0.454865	0.451792
GOTERM_BP_DIRECT	GO:0065003~protein-containing complex assembly	2	22.2222	0.0349755	983, 10059	6	140	19734	46.9857	0.994852	0.575153	0.571267
GOTERM_BP_DIRECT	GO:0010468~regulation of gene expression	2	22.2222	0.0576632	4210, 10059	6	233	19734	28.2318	0.999848	0.792079	0.786727
GOTERM_BP_DIRECT	GO:0051607~defense response to virus	2	22.2222	0.0588707	25939, 11035	6	238	19734	27.6387	0.999874	0.792079	0.786727
GOTERM_BP_DIRECT	GO:0006281~DNA repair	2	22.2222	0.0658502	983, 25939	6	267	19734	24.6367	0.999958	0.812153	0.806665
GOTERM_BP_DIRECT	GO:0006974~DNA damage response	2	22.2222	0.0754091	983, 25939	6	307	19734	21.4267	0.999991	0.834862	0.829221
GOTERM_BP_DIRECT	GO:0043065~positive regulation of apoptotic process	2	22.2222	0.0789735	10059, 839	6	322	19734	20.4286	0.999995	0.834862	0.829221
GOTERM_CC_DIRECT	GO:0005829~cytosol	5	55.5556	0.0909543	983, 4210, 11035, 10059, 839	8	5649	20887	2.31092	0.983435	1	1
GOTERM_CC_DIRECT	GO:0005737~cytoplasm	5	55.5556	0.0964548	983, 4210, 11035, 10059, 839	8	5754	20887	2.26875	0.98724	1	1
GOTERM_MF_DIRECT	GO:0042802~identical protein binding	5	55.5556	0.000303277	4210, 25939, 11035, 10059, 839	6	1737	19304	9.26118	0.0126588	0.0127376	0.0127376
GOTERM_MF_DIRECT	GO:0004672~protein kinase activity	2	22.2222	0.0697241	983, 11035	6	277	19304	23.2298	0.95195	0.849039	0.849039
GOTERM_MF_DIRECT	GO:0106310~protein serine kinase activity	2	22.2222	0.0912809	983, 11035	6	366	19304	17.5811	0.982051	0.849039	0.849039
GOTERM_MF_DIRECT	GO:0004674~protein serine/threonine kinase activity	2	22.2222	0.0951135	983, 11035	6	382	19304	16.8447	0.98497	0.849039	0.849039
