# Supplementary material for: Comprehensive Analysis Reveals the Molecular Features and Immune Infiltration of PANoptosis-Related Genes in Metabolic Dysfunction-Associated Steatotic Liver Disease
Source: Biology (Basel). 2025 May 8;14(5):518. doi: 10.3390/biology14050518 (PMC12108815; doi:10.3390/biology14050518)
Supplement: Supplementary file 1 [file biology-14-00518-s001.zip › Supplementary Table S6. The KEGG pathway analysis results of 9 PANoDEGs.xlsx]

## Sheet: Sheet1
Supplementary Table S6: The KEGG pathway analysis results of 9 PANoDEGs.
Category	Term	Count	%	PValue	Genes	List Total	Pop Hits	Pop Total	Fold Enrichment	Bonferroni	Benjamini	FDR
KEGG_PATHWAY	hsa04623:Cytosolic DNA-sensing pathway	3	33.3333	0.000855	4210, 25939, 11035	6	83	8840	53.253	0.014439	0.014538	0.014538
KEGG_PATHWAY	hsa04621:NOD-like receptor signaling pathway	3	33.3333	0.004358	4210, 11035, 10059	6	189	8840	23.3862	0.0715585	0.037043	0.037043
KEGG_PATHWAY	hsa04668:TNF signaling pathway	2	22.2222	0.0655342	11035, 10059	6	119	8840	24.7619	0.684079	0.368788	0.368788
KEGG_PATHWAY	hsa04217:Necroptosis	2	22.2222	0.0867736	11035, 10059	6	159	8840	18.5325	0.786286	0.368788	0.368788
