# Supplementary material for: Comprehensive Analysis Reveals the Molecular Features and Immune Infiltration of PANoptosis-Related Genes in Metabolic Dysfunction-Associated Steatotic Liver Disease
Source: Biology (Basel). 2025 May 8;14(5):518. doi: 10.3390/biology14050518 (PMC12108815; doi:10.3390/biology14050518)
Supplement: Supplementary file 1 [file biology-14-00518-s001.zip › Supplementary Table S7. Gene set enrichment analysis of key PANoDEGs.xlsx]

## Sheet: Sheet1
Supplementary Table S7: Gene set enrichment analysis of key PANoDEGs.
SNHG16											CASP6											DNM1L
ID	Description	setSize	enrichmentScore	NES	pvalue	p.adjust	qvalue	rank	leading_edge	core_enrichment	ID	Description	setSize	enrichmentScore	NES	pvalue	p.adjust	qvalue	rank	leading_edge	core_enrichment	ID	Description	setSize	enrichmentScore	NES	pvalue	p.adjust	qvalue	rank	leading_edge	core_enrichment
hsa03008	Ribosome biogenesis in eukaryotes	125	-0.992188	-1.32032	0.00119048	0.00119048	0.303701	56	tags=14%, list=0%, signal=14%	100008587/109864281/109864274/106632260/109910381/100008588/109864273/109864280/109910380/106631781/109864282/109864272/106632264/109910382/100008589/109864271/109910379	hsa03008	Ribosome biogenesis in eukaryotes	125	-0.988055	-1.32644	0.0012837	0.0012837	0.236928	43	tags=14%, list=0%, signal=14%	6023/109864281/100008587/109864274/106632260/109910381/100008588/109864273/109864280/109910380/106631781/109864282/109864272/106632264/109910382/100008589/109864271/109910379	hsa03008	Ribosome biogenesis in eukaryotes	125	-0.990098	-1.28646	0.00133869	0.00133869	0.291033	46	tags=14%, list=0%, signal=14%	109864281/100008587/109864274/106632260/109910381/100008588/109864273/109864280/109910380/106631781/109864282/109864272/106632264/109910382/100008589/109864271/109910379
hsa04918	Thyroid hormone synthesis	75	0.982137	1.28164	0.00342246	0.00342246	0.303701	218	tags=7%, list=1%, signal=7%	213/7276/432/3309/433	hsa04918	Thyroid hormone synthesis	75	0.983074	1.25638	0.00264466	0.00264466	0.236928	158	tags=5%, list=0%, signal=5%	213/7276/821/7184	hsa04918	Thyroid hormone synthesis	75	0.983066	1.26118	0.00348874	0.00348874	0.291033	455	tags=16%, list=1%, signal=16%	213/7276/7184/821/3309/2778/6906/9601/433/2878/476/2877
hsa04260	Cardiac muscle contraction	87	0.966167	1.26245	0.00721128	0.00721128	0.303701	747	tags=16%, list=2%, signal=16%	4512/4514/4513/4519/1327/27089/1350/1345/10975/1337/7381/7384/1329/7385	hsa04610	Complement and coagulation cascades	86	0.974346	1.24446	0.00447046	0.00447046	0.236928	495	tags=50%, list=1%, signal=49%	718/5265/2243/2244/2266/7448/1191/5340/629/462/716/3827/721/720/710/3075/715/722/2/3053/3078/2147/1361/3426/735/5104/5345/2158/727/729/732/717/731/2153/3080/5627/4153/10878/5648/2165/966/3818/2161	hsa04610	Complement and coagulation cascades	86	0.977043	1.25264	0.00499469	0.00499469	0.291033	292	tags=45%, list=1%, signal=45%	718/5265/2243/2244/2266/7448/629/5340/1191/462/716/3827/3075/710/721/720/715/722/3053/2/2147/735/1361/3078/3426/5104/729/2158/727/717/5345/732/731/2153/3080/4153/5627/10878/5648
hsa00980	Metabolism of xenobiotics by cytochrome P450	76	0.96667	1.2613	0.00749224	0.00749224	0.303701	845	tags=53%, list=2%, signal=52%	1571/125/127/1576/7364/124/7365/2938/126/2939/1544/7363/1548/4257/7366/1559/2052/130/6822/3290/1645/54658/128/22977/1549/54600/54657/9446/873/1565/1564/54578/1555/54576/54575/54577/54579/373156/54659/7367	hsa05150	Staphylococcus aureus infection	93	0.968828	1.2371	0.0052356	0.0052356	0.236928	272	tags=15%, list=1%, signal=15%	718/2266/5340/629/716/721/720/3075/715/3426/727/717/4153/5648	hsa05150	Staphylococcus aureus infection	93	0.968382	1.24149	0.00948322	0.00948322	0.291033	568	tags=19%, list=2%, signal=19%	718/2266/629/5340/716/3075/721/720/715/3426/727/717/4153/3122/5648/3875/3113/3123
hsa05143	African trypanosomiasis	37	0.978599	1.27023	0.00780097	0.00780097	0.303701	317	tags=14%, list=1%, signal=13%	335/3827/3250/3043/8542	hsa00982	Drug metabolism - cytochrome P450	70	0.962713	1.23117	0.0117089	0.0117089	0.236928	994	tags=56%, list=3%, signal=54%	125/1571/127/1576/7364/124/7363/2939/1558/126/7365/316/1559/2938/1544/4257/130/1548/7366/2328/1555/4129/2330/1557/54657/9446/4128/54658/128/54600/1549/54578/373156/54659/54579/54576/54577/54575/7367	hsa04613	Neutrophil extracellular trap formation	191	0.952984	1.22159	0.00977018	0.00977018	0.291033	168	tags=4%, list=0%, signal=4%	718/2243/2244/2266/60/727/366/71
hsa00982	Drug metabolism - cytochrome P450	70	0.968895	1.26399	0.00790176	0.00790176	0.303701	845	tags=57%, list=2%, signal=56%	1571/125/127/1576/7364/124/7365/2938/126/2939/1544/7363/1548/4257/1558/7366/1559/2328/316/130/4129/2330/54658/128/1549/54600/54657/9446/1565/1564/54578/1555/54576/54575/54577/54579/4128/373156/54659/7367	hsa04613	Neutrophil extracellular trap formation	191	0.943629	1.21054	0.0125486	0.0125486	0.236928	919	tags=8%, list=2%, signal=8%	718/2243/2244/2266/366/727/60/71/292/5295/3021/10105/7416/3146/5879	hsa05322	Systemic lupus erythematosus	134	0.95192	1.21977	0.0152075	0.0152075	0.291033	1151	tags=17%, list=3%, signal=17%	718/716/721/720/715/735/729/727/717/732/731/3122/3113/730/3123/3021/81/713/3115/3127/712/714/87
hsa00190	Oxidative phosphorylation	135	0.952756	1.24293	0.00954575	0.00954575	0.303701	1347	tags=48%, list=4%, signal=47%	4512/4538/4540/4514/4513/4535/4541/4508/4519/4536/4537/4539/4509/498/506/1327/27089/6389/1350/1345/518/522/6392/6391/10975/1337/4729/7381/4697/7384/6390/1329/7385/4719/4723/4718/515/509/539/10476/4715/517/10632/4725/4720/9167/1347/7386/521/9377/1340/1349/155066/51079/4705/4708/4714/514/1351/4706/4713/4694/523/4711/4707	hsa04936	Alcoholic liver disease	142	0.946913	1.21062	0.0129771	0.0129771	0.236928	689	tags=20%, list=2%, signal=19%	718/125/1571/127/6319/721/720/124/217/126/130/727/2168/717/224/2194/51/223/32/501/79602/9663/128/1499/3929/219/37/34	hsa00350	Tyrosine metabolism	36	0.968513	1.24042	0.0173615	0.0173615	0.291033	536	tags=42%, list=1%, signal=41%	125/127/124/316/3242/130/6898/126/4129/2806/2184/128/4128/2805/3081
hsa04932	Non-alcoholic fatty liver disease	156	0.94382	1.23182	0.0112894	0.0112894	0.303701	1419	tags=37%, list=4%, signal=36%	4512/4514/1571/4513/4519/7494/6256/1050/1327/27089/6389/5295/5313/79602/1350/1345/468/6392/6391/10975/1337/4729/7381/4697/7384/6390/1329/998/7385/4719/3643/4723/6720/4718/4715/4725/4720/9167/1347/7386/9377/1340/1349/51079/4705/4708/4714/83737/1351/4706/4713/5565/4694/4711/4707/54205/51094/5879	hsa00980	Metabolism of xenobiotics by cytochrome P450	76	0.95911	1.22556	0.0136537	0.0136537	0.236928	994	tags=49%, list=3%, signal=47%	125/1571/127/1576/2052/7364/124/7363/2939/126/7365/1559/2938/1544/4257/130/1548/7366/1645/3290/1555/54657/6822/9446/54658/128/54600/1549/54578/373156/54659/873/54579/54576/54577/54575/7367	hsa05133	Pertussis	76	0.955315	1.22557	0.0201079	0.0201079	0.291033	1073	tags=29%, list=3%, signal=28%	718/716/710/721/720/715/722/727/717/3688/387/805/1072/2771/725/801/808/929/713/1073/712/714
hsa00830	Retinol metabolism	68	0.96309	1.25692	0.0113079	0.0113079	0.303701	870	tags=51%, list=2%, signal=50%	125/127/1576/7364/124/7365/126/1544/7363/1548/216/1558/7366/8630/1559/316/130/54658/128/1549/8608/54600/54657/9249/54578/1562/1555/54576/54575/54577/54579/54884/54659/7367/317749	hsa05322	Systemic lupus erythematosus	134	0.946374	1.20949	0.0141535	0.0141535	0.236928	909	tags=12%, list=2%, signal=12%	718/716/721/720/715/735/727/729/732/717/731/3122/730/3021/3113/81	hsa04936	Alcoholic liver disease	142	0.944945	1.21094	0.0202725	0.0202725	0.291033	1228	tags=27%, list=3%, signal=26%	718/1571/6319/125/721/720/127/124/2168/130/727/126/717/217/3929/2194/224/79602/219/223/32/128/9663/1499/51/37/34/501/929/713/5465/712/714/51094/23118/207/208/595
hsa04979	Cholesterol metabolism	51	0.96557	1.25658	0.0134748	0.0134748	0.303701	171	tags=20%, list=0%, signal=20%	335/350/348/336/345/341/338/344/27329/1593	hsa00830	Retinol metabolism	68	0.959349	1.22654	0.0144302	0.0144302	0.236928	1004	tags=51%, list=3%, signal=50%	125/127/1576/7364/124/7363/1558/126/7365/316/1559/8630/1544/216/130/1548/7366/8608/1555/54657/54884/1562/54658/128/51109/54600/1549/54578/54659/54579/54576/54577/54575/7367/9249	hsa00071	Fatty acid degradation	43	0.962058	1.23406	0.0204018	0.0204018	0.291033	865	tags=65%, list=2%, signal=64%	125/127/2180/124/130/126/10449/217/1962/38/1892/3030/224/30/219/223/36/128/39/3032/10455/51/37/2182/34/3033/501/51703
hsa00591	Linoleic acid metabolism	30	0.972533	1.25936	0.0159798	0.0159798	0.303701	119	tags=17%, list=0%, signal=17%	1571/1576/1544/1558/1559	hsa00350	Tyrosine metabolism	36	0.969387	1.23905	0.0150484	0.0150484	0.236928	853	tags=44%, list=2%, signal=43%	125/127/124/3242/126/316/130/6898/4129/2806/2184/4128/3081/128/2805/2954	hsa04611	Platelet activation	126	0.945122	1.21142	0.020973	0.020973	0.291033	898	tags=17%, list=2%, signal=16%	2243/2244/2266/2147/60/71/1281/2778/3688/387/5295/23365/1277/3709/103910/7094/1278/2771/4638/2909/10627
hsa04723	Retrograde endocannabinoid signaling	148	0.936756	1.22243	0.0168837	0.0168837	0.303701	1347	tags=18%, list=4%, signal=18%	4538/4540/4535/4541/4536/4537/4539/4729/4697/3709/4719/4723/4718/4715/11343/4725/4720/2782/51079/4705/4708/4714/4706/4713/4694/4711/4707	hsa00010	Glycolysis / Gluconeogenesis	67	0.956796	1.22315	0.0165281	0.0165281	0.236928	824	tags=39%, list=2%, signal=38%	229/125/127/124/217/126/2597/130/5106/5105/3939/2203/224/5236/2023/55902/223/7167/501/128/219/5313/10327/2538/5230/2027	hsa00830	Retinol metabolism	68	0.95527	1.22502	0.0216774	0.0216774	0.291033	1188	tags=51%, list=3%, signal=50%	125/127/7363/1558/7364/1559/124/8630/316/1576/7365/216/130/7366/126/8608/1544/1548/1555/51109/54884/54658/1562/54657/128/54600/7367/54578/9249/1549/54579/54576/54659/54575/54577
hsa00010	Glycolysis / Gluconeogenesis	67	0.95543	1.24671	0.0171733	0.0171733	0.303701	1005	tags=39%, list=3%, signal=38%	125/229/127/217/124/126/5106/2203/130/219/224/2027/2597/5236/501/223/7167/128/5313/2538/3939/2023/10327/1738/5230/2821	hsa00591	Linoleic acid metabolism	30	0.969339	1.23881	0.0166273	0.0166273	0.236928	324	tags=20%, list=1%, signal=20%	1571/1576/1558/1559/1544/1557	hsa00982	Drug metabolism - cytochrome P450	70	0.954403	1.22417	0.0219109	0.0219109	0.291033	1210	tags=57%, list=3%, signal=55%	1571/125/127/7363/1558/7364/1559/124/316/1576/7365/130/4257/2939/7366/2938/2328/126/1544/1548/4129/1555/2330/54658/54657/128/4128/9446/54600/373156/7367/54578/1557/1549/54579/54576/54659/54575/54577/4258
hsa00350	Tyrosine metabolism	36	0.968786	1.25684	0.0172777	0.0172777	0.303701	945	tags=47%, list=3%, signal=46%	125/127/124/3242/126/6898/316/130/2806/4129/3081/2954/128/2184/4128/1312/2805	hsa00071	Fatty acid degradation	43	0.963432	1.23125	0.0171896	0.0171896	0.236928	810	tags=65%, list=2%, signal=64%	125/127/124/217/2180/126/130/1892/10449/1962/38/30/224/36/3030/51/223/501/128/10455/39/3032/219/3033/37/34/51703/2182	hsa00591	Linoleic acid metabolism	30	0.963005	1.23228	0.0234367	0.0234367	0.291033	1047	tags=27%, list=3%, signal=26%	1571/1558/1559/1576/1544/1573/1557/5320
hsa05204	Chemical carcinogenesis - DNA adducts	69	0.954884	1.24574	0.0172911	0.0172911	0.303701	845	tags=48%, list=2%, signal=47%	1571/1576/7364/7365/2938/2939/1544/7363/1548/4257/1558/7366/1559/2052/6822/3290/1646/54658/1549/54600/54657/9446/873/54578/1562/54576/54575/54577/54579/6817/373156/54659/7367	hsa05143	African trypanosomiasis	37	0.964529	1.23259	0.0186694	0.0186694	0.236928	391	tags=14%, list=1%, signal=13%	3250/3827/335/3043/8542	hsa00010	Glycolysis / Gluconeogenesis	67	0.951668	1.22071	0.0241927	0.0241927	0.291033	887	tags=42%, list=2%, signal=41%	229/125/127/124/2597/130/126/217/3939/2023/5105/5236/5106/55902/2203/224/219/223/7167/128/2027/5313/10327/5230/2821/2538/501/230
hsa00071	Fatty acid degradation	43	0.961305	1.2494	0.0208179	0.0208179	0.303701	710	tags=63%, list=2%, signal=62%	125/127/217/124/126/1892/2180/38/10449/130/30/1962/36/219/51/224/501/223/3030/37/3032/128/3033/35/34/10455/1374	hsa05133	Pertussis	76	0.950998	1.2152	0.0189458	0.0189458	0.236928	993	tags=24%, list=3%, signal=23%	718/716/721/720/710/715/722/727/717/3688/387/805/801/2771/808/725/1072/1073	hsa00980	Metabolism of xenobiotics by cytochrome P450	76	0.948898	1.21734	0.0249762	0.0249762	0.291033	1210	tags=49%, list=3%, signal=47%	1571/125/127/2052/7363/7364/1559/124/1576/7365/130/4257/2939/7366/2938/126/1544/1548/3290/1645/1555/54658/54657/128/9446/6822/54600/373156/7367/54578/1549/54579/54576/54659/54575/54577/4258
hsa00140	Steroid hormone biosynthesis	62	0.951718	1.24188	0.0214894	0.0214894	0.303701	1247	tags=50%, list=3%, signal=48%	1571/1576/7364/7365/1544/7363/7366/8630/6716/6718/3290/1109/1646/1645/54658/54600/54657/1581/54578/54576/54575/54577/54579/54659/8644/7367/1312/6715/51144/1543/79799	hsa00650	Butanoate metabolism	27	0.965815	1.23392	0.02	0.02	0.236928	1182	tags=63%, list=3%, signal=61%	3158/3157/1892/1962/38/348158/18/3030/123876/39/3155/3033/54988/622/7915/35/6296	hsa04978	Mineral absorption	60	0.949511	1.21847	0.0273442	0.0273442	0.291033	423	tags=10%, list=1%, signal=10%	7018/2512/2495/30061/1317/476
hsa04978	Mineral absorption	60	0.951662	1.24122	0.0221018	0.0221018	0.303701	685	tags=17%, list=2%, signal=16%	7018/2512/4495/4502/4501/2495/4493/4494/1317/4496	hsa05204	Chemical carcinogenesis - DNA adducts	69	0.949944	1.21482	0.0210904	0.0210904	0.236928	994	tags=49%, list=3%, signal=48%	1571/1576/2052/7364/7363/2939/1558/7365/1559/2938/1544/4257/1548/7366/3290/1646/1557/54657/1562/6822/9446/54658/54600/1549/6817/54578/373156/54659/873/54579/54576/54577/54575/7367	hsa05134	Legionellosis	56	0.949265	1.2181	0.0276006	0.0276006	0.291033	361	tags=11%, list=1%, signal=11%	718/1915/3312/3329/1937/7415
hsa00051	Fructose and mannose metabolism	34	0.960757	1.24557	0.0227273	0.0227273	0.303701	409	tags=18%, list=1%, signal=17%	229/2203/6652/3795/26007/7167	hsa04978	Mineral absorption	60	0.951434	1.21638	0.0228296	0.0228296	0.236928	692	tags=15%, list=2%, signal=15%	7018/2512/2495/4495/30061/1317/4501/476/4502	hsa05204	Chemical carcinogenesis - DNA adducts	69	0.946455	1.2138	0.0282165	0.0282165	0.291033	1312	tags=51%, list=3%, signal=49%	1571/2052/7363/1558/7364/1559/1576/7365/4257/2939/7366/2938/1544/1548/3290/1646/54658/1562/54657/9446/6822/54600/373156/7367/54578/1557/1549/54579/6817/54576/54659/54575/54577/4258/79799
hsa00053	Ascorbate and aldarate metabolism	30	0.961332	1.24485	0.0234441	0.0234441	0.303701	1247	tags=80%, list=3%, signal=77%	217/7364/7365/7363/7366/9104/219/224/501/223/54658/54600/54657/54578/54576/54575/54577/54579/10327/54659/7367/2990/7358/79799	hsa00620	Pyruvate metabolism	47	0.955375	1.22121	0.0236711	0.0236711	0.236928	1218	tags=62%, list=3%, signal=60%	125/127/124/217/126/130/5106/5105/38/3939/224/9380/55902/223/32/501/128/39/219/5313/10327/2271/4191/2739/4190/5091/3029/1738/134526	hsa00053	Ascorbate and aldarate metabolism	30	0.951294	1.21729	0.0316292	0.0316292	0.291033	1312	tags=77%, list=3%, signal=74%	7363/7364/7365/7366/217/9104/224/219/223/54658/54657/10327/54600/7367/54578/501/2990/54579/54576/54659/54575/54577/79799
hsa00620	Pyruvate metabolism	47	0.955589	1.24264	0.0243464	0.0243464	0.303701	1035	tags=55%, list=3%, signal=54%	125/127/217/124/126/5106/38/130/219/9380/224/501/223/32/128/5313/3029/2271/4191/3939/4190/10327/197257/134526/1738/2739	hsa04611	Platelet activation	126	0.933469	1.19316	0.0237527	0.0237527	0.236928	908	tags=16%, list=2%, signal=16%	2243/2244/2266/2147/60/71/1281/2778/3688/387/5295/23365/3709/1277/103910/2909/1278/2771/7094/4638	hsa04216	Ferroptosis	41	0.948086	1.21577	0.0322145	0.0322145	0.291033	865	tags=34%, list=2%, signal=33%	7018/2512/1356/2180/23516/8031/2495/30061/5094/55240/2182/6303/5093/51703
hsa00983	Drug metabolism - other enzymes	80	0.945065	1.23409	0.0259545	0.0259545	0.303701	845	tags=34%, list=2%, signal=33%	1571/1576/1066/7364/7365/2938/2939/7363/1548/4257/7366/1807/8824/51733/54658/51727/1549/54600/54657/9446/54578/54576/54575/54577/54579/54659/7367	hsa00983	Drug metabolism - other enzymes	80	0.943705	1.20563	0.0239737	0.0239737	0.236928	1257	tags=41%, list=3%, signal=40%	1571/1066/1576/7364/7363/2939/7365/2938/4257/1548/7366/1807/8824/51733/54657/9446/54658/51727/54600/1549/7498/54578/54659/2990/54579/54576/54577/54575/7367/7172/1806/4258/79799	hsa00620	Pyruvate metabolism	47	0.94678	1.21502	0.032628	0.032628	0.291033	1218	tags=60%, list=3%, signal=58%	125/127/124/130/126/217/3939/38/5105/5106/55902/224/219/223/32/128/5313/39/9380/10327/2739/2271/5091/501/4191/4190/1738/134526
hsa00410	beta-Alanine metabolism	31	0.95844	1.24091	0.0262992	0.0262992	0.303701	828	tags=55%, list=2%, signal=54%	217/1892/1962/1807/219/51/224/18/4329/51733/501/223/3030/84735/35/55748/26275	hsa03320	PPAR signaling pathway	75	0.945105	1.20786	0.0251772	0.0251772	0.236928	1015	tags=39%, list=3%, signal=38%	6319/336/345/3158/2180/335/6342/3157/9415/7316/5106/1582/2168/5105/1962/1593/30/10998/11001/116519/51/6256/8309/1622/34/51703/2182/5465/1581	hsa01212	Fatty acid metabolism	57	0.94281	1.20979	0.0334868	0.0334868	0.291033	1731	tags=60%, list=5%, signal=57%	6319/2180/6342/9415/10449/1962/2194/3992/3295/38/1892/3030/30/36/39/51495/3032/51/37/54898/60481/2182/34/3033/79071/51703/51144/201562/5538/1376/2181/9524/1374/31
hsa00340	Histidine metabolism	22	0.962209	1.23844	0.0275471	0.0275471	0.303701	911	tags=55%, list=2%, signal=53%	217/219/224/10841/4129/501/223/84735/55748/131669/4128/3176	hsa01200	Carbon metabolism	115	0.932807	1.19245	0.0264579	0.0264579	0.236928	1875	tags=60%, list=5%, signal=57%	229/1373/847/2746/2597/1892/6470/38/3417/189/2203/10993/2023/54363/9104/55902/29968/2806/51/4594/48/8801/7167/4329/128/6389/39/51179/5313/6392/26007/6472/9563/5230/2271/5096/6391/2805/2098/2027/4191/26227/132158/84706/55753/6390/4190/35/26275/5091/3418/2731/230/1738/8802/2821/5226/4967/1743/7086/5223/2875/6888/5162/50/5211/2653/5160/2747	hsa00100	Steroid biosynthesis	20	0.954867	1.21975	0.0337719	0.0337719	0.291033	818	tags=55%, list=2%, signal=54%	1718/6307/6309/1595/1717/3988/4047/2222/7108/10682/6713
hsa00590	Arachidonic acid metabolism	61	0.944399	1.23215	0.0276449	0.0276449	0.303701	898	tags=23%, list=2%, signal=22%	1571/1558/1559/22949/2879/8529/2053/3248/873/4051/1555/8644/10728/1573	hsa00140	Steroid hormone biosynthesis	62	0.946786	1.2102	0.0267464	0.0267464	0.236928	1108	tags=47%, list=3%, signal=45%	1571/1576/7364/7363/7365/8630/1544/7366/1645/3290/6718/1646/1109/6716/54657/8644/54658/54600/54578/51170/54659/54579/54576/54577/54575/7367/1581/51144/3294	hsa00983	Drug metabolism - other enzymes	80	0.937055	1.20228	0.0345485	0.0345485	0.291033	1312	tags=41%, list=3%, signal=40%	1571/1066/7363/7364/1576/7365/4257/2939/7366/2938/1548/1807/8824/54658/54657/9446/7498/51733/51727/54600/7367/54578/2990/1549/54579/54576/1806/54659/7172/54575/54577/4258/79799
hsa00040	Pentose and glucuronate interconversions	36	0.951382	1.23426	0.030236	0.030236	0.303701	1247	tags=61%, list=3%, signal=59%	7364/7365/51181/7363/7366/6652/7360/54658/54600/54657/54578/54576/54575/54577/54579/10327/54659/7367/51084/2990/7358/79799	hsa04979	Cholesterol metabolism	51	0.949376	1.21334	0.0274828	0.0274828	0.236928	1248	tags=43%, list=3%, signal=42%	338/350/336/341/348/345/335/344/27329/1593/4035/3990/4018/3988/949/7416/27141/1581/64241/3931/8647/9218	hsa00140	Steroid hormone biosynthesis	62	0.941782	1.20864	0.0347251	0.0347251	0.291033	1312	tags=47%, list=3%, signal=45%	1571/7363/7364/8630/1576/7365/7366/1544/3290/1645/6718/1646/6716/54658/54657/1109/8644/54600/7367/54578/51170/51144/54579/3294/54576/54659/54575/54577/79799
hsa04977	Vitamin digestion and absorption	26	0.952949	1.22986	0.0311909	0.0311909	0.303701	34	tags=8%, list=0%, signal=8%	335/338	hsa00410	beta-Alanine metabolism	31	0.957116	1.22259	0.0276294	0.0276294	0.236928	1165	tags=58%, list=3%, signal=56%	217/1892/1962/1807/224/18/3030/51733/51/223/4329/501/55748/84735/219/35/26275/1806	hsa05140	Leishmaniasis	75	0.937174	1.20231	0.0349931	0.0349931	0.291033	742	tags=11%, list=2%, signal=10%	718/1915/3122/3688/6772/3113/3123/3716
hsa00910	Nitrogen metabolism	17	0.95999	1.23245	0.0315093	0.0315093	0.303701	633	tags=24%, list=2%, signal=23%	1373/2746/2752/760	hsa04976	Bile secretion	90	0.935971	1.19549	0.0290102	0.0290102	0.236928	1767	tags=52%, list=5%, signal=50%	1576/2052/7364/7363/7365/570/6580/7366/366/10599/6554/10998/2778/5244/10864/1244/54657/6256/6822/54658/476/54600/28234/54578/3156/949/760/8714/54659/54579/54576/54577/54575/7367/1581/64241/115072896/8647/79799/5243/9971/481/107/5566/8671/9429/200931	hsa01040	Biosynthesis of unsaturated fatty acids	27	0.949896	1.2159	0.0351186	0.0351186	0.291033	1091	tags=52%, list=3%, signal=50%	6319/570/6342/9415/3992/3295/30/51495/51/54898/60481/79071/51144/201562
hsa00330	Arginine and proline metabolism	50	0.944133	1.22868	0.0330684	0.0330684	0.303701	945	tags=42%, list=3%, signal=41%	217/2628/2806/219/224/383/6303/8659/4129/501/223/112483/79814/4942/2593/84735/1610/55748/58510/4128/2805	hsa00053	Ascorbate and aldarate metabolism	30	0.954619	1.22	0.0296623	0.0296623	0.236928	1257	tags=77%, list=3%, signal=74%	7364/7363/217/7365/7366/224/9104/223/54657/501/54658/219/54600/10327/54578/54659/2990/54579/54576/54577/54575/7367/79799	hsa00410	beta-Alanine metabolism	31	0.942762	1.2063	0.0389045	0.0389045	0.291033	1246	tags=55%, list=3%, signal=53%	217/1962/1892/18/3030/1807/224/219/223/55748/51733/51/501/84735/1806/4329/26275
hsa04216	Ferroptosis	41	0.94496	1.22744	0.033601	0.033601	0.303701	606	tags=27%, list=2%, signal=26%	7018/2512/2180/2495/8031/6303/2879/23516/5094/112483/5093	hsa00910	Nitrogen metabolism	17	0.961533	1.22457	0.0299071	0.0299071	0.236928	695	tags=24%, list=2%, signal=23%	1373/2746/2752/760	hsa00650	Butanoate metabolism	27	0.945386	1.21012	0.0392624	0.0392624	0.291033	1822	tags=59%, list=5%, signal=56%	3158/3157/1962/38/1892/18/3030/348158/39/7915/3033/622/3155/54988/123876/6296
hsa00380	Tryptophan metabolism	42	0.941999	1.2236	0.0350914	0.0350914	0.303701	1383	tags=60%, list=4%, signal=57%	217/1544/1892/847/38/316/1962/219/224/6999/4129/501/223/3030/64577/55526/3033/23498/4128/125061/1738/8564/1543/2639/1743	hsa00590	Arachidonic acid metabolism	61	0.943338	1.20576	0.0300776	0.0300776	0.236928	859	tags=25%, list=2%, signal=24%	1571/1558/1559/22949/1555/8529/1557/2053/8644/4051/3248/10728/2879/1573/873	hsa00051	Fructose and mannose metabolism	34	0.938023	1.20104	0.0410091	0.0410091	0.291033	1352	tags=26%, list=4%, signal=26%	229/6652/2203/7167/3795/230/26007/57016/5211
hsa04975	Fat digestion and absorption	43	0.940818	1.22277	0.0363521	0.0363521	0.303701	939	tags=21%, list=2%, signal=20%	335/338/2168/38/84649/2806/80168/4547/64241	hsa04216	Ferroptosis	41	0.949176	1.21276	0.030914	0.030914	0.236928	876	tags=37%, list=2%, signal=36%	7018/2512/1356/2180/23516/2495/8031/5094/30061/6303/51703/5093/2879/2182/2729	hsa01200	Carbon metabolism	115	0.924368	1.18502	0.0414513	0.0414513	0.291033	1381	tags=51%, list=4%, signal=50%	229/1373/847/2597/2746/6470/2023/3417/38/10993/1892/2806/55902/9104/54363/2203/48/7167/128/2027/5313/4594/29968/39/2805/8801/51179/6389/5230/51/6392/2821/9563/3418/6472/6391/2098/2271/5091/4191/5096/230/4190/6390/26007/5226/2731/26227/1738/55753/4967/4329/7086/26275/8802/5223/5211/50/1743
hsa00220	Arginine biosynthesis	23	0.946587	1.21889	0.0390921	0.0390921	0.303701	945	tags=52%, list=3%, signal=51%	1373/2746/445/2752/2806/383/5009/2875/84706/100526760/95/2805	hsa01230	Biosynthesis of amino acids	75	0.936013	1.19624	0.0327938	0.0327938	0.236928	1745	tags=52%, list=5%, signal=50%	229/1373/4143/445/2597/5053/2752/6470/383/3417/10993/2023/29968/2806/48/7167/5009/5313/435/6472/5230/2805/2027/26227/84706/100526760/95/5091/875/102724560/3418/230/1491/7086/5223/2875/6888/50/5211	hsa04744	Phototransduction	28	0.941967	1.20612	0.0418436	0.0418436	0.291033	826	tags=14%, list=2%, signal=14%	805/2782/801/808
hsa00250	Alanine, aspartate and glutamate metabolism	37	0.93865	1.21837	0.0394265	0.0394265	0.303701	945	tags=35%, list=3%, signal=34%	1373/189/2746/445/2752/2806/8659/18/7915/2875/84706/56954/2805	hsa01040	Biosynthesis of unsaturated fatty acids	27	0.950169	1.21393	0.0333333	0.0333333	0.236928	1025	tags=52%, list=3%, signal=50%	6319/570/6342/9415/3992/30/3295/51/51495/60481/54898/201562/79071/51144	hsa00360	Phenylalanine metabolism	16	0.953419	1.21375	0.0427057	0.0427057	0.291033	515	tags=44%, list=1%, signal=43%	3242/6898/5053/4129/2806/4128/2805
hsa03320	PPAR signaling pathway	75	0.932486	1.21685	0.0396791	0.0396791	0.303701	779	tags=33%, list=2%, signal=33%	335/336/345/6319/3158/2168/2180/6342/5106/116519/7316/30/10998/1962/1593/51/6256/11001/123/1582/1622/34/1581/1374/8309	hsa00280	Valine, leucine and isoleucine degradation	48	0.942346	1.20452	0.0348052	0.0348052	0.236928	1166	tags=65%, list=3%, signal=63%	217/3158/316/3157/1892/10449/1962/38/30/224/18/36/3030/4594/223/4329/501/39/3032/219/3712/3155/3033/34/11112/5096/64087/3028/35/26275/1738	hsa00910	Nitrogen metabolism	17	0.950596	1.21098	0.0443406	0.0443406	0.291033	921	tags=24%, list=2%, signal=23%	1373/2746/2752/760
hsa00062	Fatty acid elongation	27	0.941253	1.21621	0.0414257	0.0414257	0.303701	1376	tags=44%, list=4%, signal=43%	1892/10449/3030/3032/3033/51495/54898/10965/51144/60481/201562/641371	hsa00340	Histidine metabolism	22	0.952986	1.21558	0.0358203	0.0358203	0.236928	840	tags=55%, list=2%, signal=53%	217/224/4129/223/4128/501/55748/84735/219/10841/131669/3176	hsa00590	Arachidonic acid metabolism	61	0.930855	1.19453	0.044978	0.044978	0.291033	1047	tags=23%, list=3%, signal=22%	1571/1558/1559/8529/22949/1555/2053/8644/3248/10728/1573/4051/1557/5320
hsa01200	Carbon metabolism	115	0.923794	1.20593	0.0415579	0.0415579	0.303701	1383	tags=48%, list=4%, signal=46%	229/1373/189/2746/1892/847/38/2203/54363/9104/2806/51/51179/10993/2027/2597/26007/3417/4329/29968/8801/6389/7167/4594/128/5313/2271/2875/84706/6472/132158/35/6392/6391/4191/5096/26227/55753/6390/2023/48/4190/26275/2731/2805/2653/1738/5230/2821/8802/5160/2098/6888/5223/1743	hsa04975	Fat digestion and absorption	43	0.941366	1.20305	0.0359325	0.0359325	0.236928	1092	tags=28%, list=3%, signal=27%	338/335/84649/2168/38/4547/2806/39/949/8613/80168/64241	hsa04976	Bile secretion	90	0.9257	1.18701	0.0454352	0.0454352	0.291033	1692	tags=48%, list=4%, signal=46%	2052/7363/7364/570/1576/7365/6580/7366/366/10599/6554/2778/10864/5244/949/476/54658/54657/6256/1244/6822/3156/54600/7367/54578/8714/28234/760/64241/54579/54576/54659/5243/54575/54577/5566/115072896/79799/9971/200931/481/6522/10998
hsa01230	Biosynthesis of amino acids	75	0.930297	1.21399	0.0423529	0.0423529	0.303701	1304	tags=41%, list=3%, signal=40%	229/1373/445/5053/2752/4143/2806/383/10993/2027/2597/3417/29968/5009/7167/5313/2875/84706/6472/26227/2023/100526760/95/48/2805/1491/5230/875/102724560/6888/5223	hsa05134	Legionellosis	56	0.939013	1.20077	0.0363219	0.0363219	0.236928	452	tags=11%, list=1%, signal=11%	718/1915/3312/1937/3329/7415	hsa00860	Porphyrin metabolism	46	0.932426	1.19638	0.0456583	0.0456583	0.291033	1312	tags=46%, list=3%, signal=44%	2512/1356/7363/7364/7365/7366/2495/54658/54657/210/54600/7367/54578/211/2990/54579/54576/54659/54575/54577/79799
hsa00260	Glycine, serine and threonine metabolism	40	0.934319	1.21335	0.0430005	0.0430005	0.303701	1304	tags=62%, list=3%, signal=60%	189/2628/635/51268/9380/10993/4129/29958/501/29968/2593/6472/1610/132158/211/26227/4128/1757/2731/1491/2653/1738/875/102724560/5223	hsa00360	Phenylalanine metabolism	16	0.957072	1.21945	0.0364323	0.0364323	0.236928	772	tags=44%, list=2%, signal=43%	3242/5053/6898/4129/2806/4128/2805	hsa00330	Arginine and proline metabolism	50	0.932189	1.19618	0.0464073	0.0464073	0.291033	904	tags=36%, list=2%, signal=35%	2628/217/383/4129/2806/8659/224/219/223/55748/4128/2805/1610/51056/6303/501/84735/79814
hsa00360	Phenylalanine metabolism	16	0.950202	1.22032	0.0450252	0.0450252	0.303701	945	tags=44%, list=3%, signal=43%	3242/6898/5053/2806/4129/4128/2805	hsa00100	Steroid biosynthesis	20	0.952023	1.21415	0.037109	0.037109	0.236928	869	tags=55%, list=2%, signal=54%	1718/6307/6309/1595/1717/4047/2222/3988/7108/10682/6713	hsa01230	Biosynthesis of amino acids	75	0.925893	1.18784	0.0465165	0.0465165	0.291033	1775	tags=49%, list=5%, signal=47%	229/1373/2597/6470/5053/2752/4143/2023/3417/383/10993/2806/445/48/7167/2027/5313/29968/2805/5230/5009/3418/6472/5091/435/230/26227/100526760/7086/95/5223/5211/50/1491/102724560/875/6888
hsa00860	Porphyrin metabolism	46	0.930035	1.20889	0.0460317	0.0460317	0.303701	1303	tags=48%, list=3%, signal=46%	2512/7364/7365/7363/7366/2495/210/54658/54600/54657/211/54578/54576/54575/54577/54579/54659/645/7367/2990/79799/7389	hsa00120	Primary bile acid biosynthesis	17	0.953024	1.21373	0.0388895	0.0388895	0.236928	1225	tags=71%, list=3%, signal=68%	570/6342/1582/1593/6718/10998/3295/1109/8309/51302/1581/23600	hsa04145	Phagosome	151	0.913561	1.17047	0.047515	0.047515	0.291033	1859	tags=30%, list=5%, signal=29%	718/715/811/821/60/3106/71/203068/3107/3133/3105/4153/3920/3122/3916/3688/949/29927/3113/3123/10376/1520/7879/1514/929/245973/5879/3115/3127/3693/1778/8992/5878/3678/10383/10952/3119/9114/84790/535/5869/526/4074/155066/3117/948
hsa00430	Taurine and hypotaurine metabolism	16	0.949474	1.21939	0.0460747	0.0460747	0.303701	418	tags=25%, list=1%, signal=25%	570/2328/2330/1036	hsa05140	Leishmaniasis	75	0.930072	1.18865	0.0392468	0.0392468	0.236928	1322	tags=13%, list=4%, signal=13%	718/1915/3688/3122/3716/3113/23118/3123/6772/5594	hsa05142	Chagas disease	102	0.920656	1.17998	0.048006	0.048006	0.291033	1278	tags=13%, list=3%, signal=12%	718/3827/811/2778/5295/2771/713/712/714/207/208/5594/7048
hsa00120	Primary bile acid biosynthesis	17	0.947032	1.21581	0.0484193	0.0484193	0.311732	1734	tags=76%, list=5%, signal=73%	6342/570/10998/1593/6718/1109/1582/3295/1581/8309/23600/51302/80270	hsa04977	Vitamin digestion and absorption	26	0.945173	1.2069	0.0395897	0.0395897	0.236928	698	tags=15%, list=2%, signal=15%	338/335/949/686	hsa00280	Valine, leucine and isoleucine degradation	48	0.930793	1.19475	0.0483636	0.0483636	0.291033	1246	tags=60%, list=3%, signal=58%	3158/316/3157/10449/217/1962/38/1892/18/3030/224/30/219/223/36/4594/39/3032/34/3033/64087/501/3155/5096/11112/3712/1738/4329/26275
											hsa00051	Fructose and mannose metabolism	34	0.94399	1.2059	0.040663	0.040663	0.236928	613	tags=18%, list=2%, signal=17%	229/6652/2203/7167/3795/26007	hsa05152	Tuberculosis	178	0.90817	1.1639	0.049077	0.049077	0.291033	1904	tags=21%, list=5%, signal=20%	718/972/1509/3929/3329/3920/3122/3916/3313/387/6772/23365/805/3113/3123/1520/3716/7879/801/808/929/3115/3127/207/208/5594/5878/5894/4615/3119/9114/535/5869/54205/3117/7132/1432
											hsa01212	Fatty acid metabolism	57	0.934554	1.1948	0.0412619	0.0412619	0.236928	1025	tags=51%, list=3%, signal=50%	6319/2180/6342/9415/1892/10449/1962/38/3992/30/3295/36/3030/2194/51/39/3032/3033/37/51495/34/51703/2182/60481/54898/35/201562/79071/51144	hsa04066	HIF-1 signaling pathway	109	0.917145	1.17606	0.0491364	0.0491364	0.291033	1884	tags=27%, list=5%, signal=25%	7018/229/2597/3939/2023/6194/5295/2027/5230/1956/2064/230/7076/6774/207/208/5594/2475/5211/4055/3479/5160/9470/405/5054/54583/1026/5162/3570
											hsa00220	Arginine biosynthesis	23	0.945764	1.20686	0.0416795	0.0416795	0.236928	1256	tags=57%, list=3%, signal=55%	1373/2746/445/2752/383/2806/5009/435/2805/84706/100526760/95/27165	hsa04612	Antigen processing and presentation	70	0.92448	1.18579	0.0492995	0.0492995	0.291033	1993	tags=46%, list=5%, signal=43%	567/811/972/3312/821/2923/3106/1508/3309/3107/3133/3105/3122/3326/3320/3113/3123/920/1520/1514/5720/10437/5721/3115/3127/3308/6892/5641/3119/3117/3134/10197
											hsa00860	Porphyrin metabolism	46	0.935971	1.19653	0.0418137	0.0418137	0.236928	1023	tags=43%, list=3%, signal=42%	2512/7364/7363/1356/7365/7366/2495/210/54657/54658/54600/54578/54659/2990/54579/54576/54577/54575/7367/211
											hsa00040	Pentose and glucuronate interconversions	36	0.93742	1.19819	0.0454545	0.0454545	0.247098	1257	tags=58%, list=3%, signal=56%	7364/7363/7365/7366/6652/7360/51181/54657/54658/54600/10327/51084/54578/54659/2990/54579/54576/54577/54575/7367/79799
											hsa00330	Arginine and proline metabolism	50	0.931794	1.19086	0.045464	0.045464	0.247098	1214	tags=40%, list=3%, signal=39%	2628/217/383/224/4129/2806/8659/6303/223/4128/501/55748/84735/219/79814/1610/2805/4942/51056/112483
											hsa00380	Tryptophan metabolism	42	0.932386	1.19135	0.0479098	0.0479098	0.248248	1863	tags=62%, list=5%, signal=59%	217/316/1544/847/1892/1962/6999/38/224/4129/3030/64577/223/4128/501/55526/39/219/3033/23498/1738/1743/130013/1543/8564/8942
											hsa04066	HIF-1 signaling pathway	109	0.916786	1.17149	0.0480241	0.0480241	0.248248	1854	tags=25%, list=5%, signal=24%	7018/229/2597/3939/6194/2023/5295/5230/1956/2064/2027/3570/6774/230/7076/208/5594/3479/3643/405/207/2475/54583/5162/5211/5160/9470
											hsa00250	Alanine, aspartate and glutamate metabolism	37	0.934458	1.19416	0.0485817	0.0485817	0.248248	1895	tags=49%, list=5%, signal=46%	1373/2746/445/2752/189/18/2806/8659/435/7915/2805/84706/56954/27165/64902/2875/2747/2346
											hsa00030	Pentose phosphate pathway	31	0.934591	1.19382	0.0494043	0.0494043	0.248248	1745	tags=42%, list=5%, signal=40%	229/2203/5236/9104/9563/132158/230/2821/5226/7086/51071/6888/5211
