# Supplementary material for: Comprehensive Analysis Reveals the Molecular Features and Immune Infiltration of PANoptosis-Related Genes in Metabolic Dysfunction-Associated Steatotic Liver Disease
Source: Biology (Basel). 2025 May 8;14(5):518. doi: 10.3390/biology14050518 (PMC12108815; doi:10.3390/biology14050518)
Supplement: Supplementary file 1 [file biology-14-00518-s001.zip › Supplementary Table S8. The correlation between key PANoDEGs and infiltrated immune cells.xlsx]

## Sheet: ZBP1
Supplementary Table S8: The correlation between key PANoDEGs and infiltrated immune cells.
SNHG16			CASP6			DNM1L
Immune cell	P.Value	Coefficient of correlation	Immune cell	P.Value	Coefficient of correlation	Immune cell	P.Value	Coefficient of correlation
B.cells.naive	0.72677	-0.0535591	B.cells.naive	0.110785	0.240983	B.cells.naive	0.253942	-0.173655
Plasma.cells	0.192387	-0.197963	Plasma.cells	0.862867	0.0264894	Plasma.cells	0.663504	0.0666617
T.cells.CD8	0.132186	-0.22788	T.cells.CD8	0.0407086	0.306315	T.cells.CD8	0.58081	-0.084549
T.cells.CD4.naive	0.761985	-0.0464322	T.cells.CD4.naive	0.106596	-0.243769	T.cells.CD4.naive	0.12488	0.232161
T.cells.CD4.memory.resting	0.0451629	-0.300132	T.cells.CD4.memory.resting	0.271927	0.167325	T.cells.CD4.memory.resting	0.691217	0.0608696
T.cells.CD4.memory.activated	0.837299	0.0314902	T.cells.CD4.memory.activated	0.498488	0.103544	T.cells.CD4.memory.activated	0.914094	0.0165457
T.cells.follicular.helper	0.722741	0.0543813	T.cells.follicular.helper	0.0866177	-0.258349	T.cells.follicular.helper	0.356412	0.140752
T.cells.regulatory..Tregs.	0.554889	0.0903821	T.cells.regulatory..Tregs.	0.720004	-0.0549407	T.cells.regulatory..Tregs.	0.686776	-0.0617918
T.cells.gamma.delta	0.613167	0.0774297	T.cells.gamma.delta	0.781374	-0.0425502	T.cells.gamma.delta	0.0991529	0.248933
NK.cells.resting	0.0438105	0.301955	NK.cells.resting	0.0352418	-0.314711	NK.cells.resting	0.412583	-0.125184
NK.cells.activated	0.0789738	-0.264625	NK.cells.activated	0.833645	0.0322074	NK.cells.activated	0.901943	-0.0188969
Monocytes	0.145647	-0.220435	Monocytes	0.7425	-0.0503626	Monocytes	0.292802	0.160316
Macrophages.M0	0.0815609	-0.26245	Macrophages.M0	0.997678	0.000446343	Macrophages.M0	0.148626	0.218857
Macrophages.M1	0.00116396	-0.468724	Macrophages.M1	0.251208	0.174643	Macrophages.M1	0.00351191	0.426167
Macrophages.M2	0.000286108	0.515942	Macrophages.M2	0.225478	-0.184321	Macrophages.M2	0.0243441	-0.33531
Dendritic.cells.resting	0.00612101	-0.402521	Dendritic.cells.resting	0.0603664	0.282193	Dendritic.cells.resting	0.051427	0.292226
Mast.cells.resting	0.42475	-0.121977	Mast.cells.resting	0.209688	-0.190643	Mast.cells.resting	0.128445	0.230049
Mast.cells.activated	0.932909	0.0129125	Mast.cells.activated	0.244537	0.177085	Mast.cells.activated	0.88524	-0.0221357
Neutrophils	0.00633454	0.401006	Neutrophils	0.00916652	-0.384222	Neutrophils	0.421391	-0.122857
