# Supplementary material for: Comprehensive Analysis Reveals the Molecular Features and Immune Infiltration of PANoptosis-Related Genes in Metabolic Dysfunction-Associated Steatotic Liver Disease
Source: Biology (Basel). 2025 May 8;14(5):518. doi: 10.3390/biology14050518 (PMC12108815; doi:10.3390/biology14050518)
Supplement: Supplementary file 1 [file biology-14-00518-s001.zip › Supplementary Table S9. Drug network analysis of key PANoDEGs.xlsx]

## Sheet: CTD_81030_chems_20231025222658_
Supplementary Table S9: Drug network analysis of key PANoDEGs.
Chemical Name	Chemical ID	CAS RN	Interaction Count	Organism Count	Key PANoDEGs
Ozone	D010126	10028-15-6	3	1	SNHG16
Acrolein	D000171	107-02-8	2	1	SNHG16
alpha-pinene	C005451	80-56-8	2	1	SNHG16
bisphenol A	C006780	1980-05-07	2	2	SNHG16
methacrylaldehyde	C039175	78-85-3	2	1	SNHG16
1,2-Dimethylhydrazine	D019813	540-73-8	1	1	SNHG16
Aflatoxin B1	D016604	1162-65-8	1	1	SNHG16
Air Pollutants	D000393		1	1	SNHG16
Cadmium Chloride	D019256	10108-64-2	1	1	SNHG16
Carbamazepine	D002220	298-46-4	1	1	SNHG16
Carbon Tetrachloride	D002251	56-23-5	1	1	SNHG16
Chlorpyrifos	D004390	2921-88-2	1	1	SNHG16
Cisplatin	D002945	15663-27-1	1	1	SNHG16
DEET	D003671	134-62-3	1	1	SNHG16
Dichlorodiphenyl Dichloroethylene	D003633	72-55-9	1	1	SNHG16
Diuron	D004237	330-54-1	1	1	SNHG16
Doxorubicin	D004317	23214-92-8	1	1	SNHG16
fipronil	C082360	120068-37-3	1	1	SNHG16
Folic Acid	D005492	59-30-3	1	1	SNHG16
hexabromocyclododecane	C089796	25637-99-4	1	1	SNHG16
Lactic Acid	D019344	50-21-5	1	1	SNHG16
methylselenic acid	C008493		1	1	SNHG16
sodium arsenite	C017947	13768-07-5	1	1	SNHG16
Thiram	D013893	137-26-8	1	1	SNHG16
triptonide	C084079	38647-11-9	1	1	SNHG16
trovafloxacin	C080163	146836-84-2	1	1	SNHG16
Valproic Acid	D014635	99-66-1	1	1	SNHG16
Volatile Organic Compounds	D055549		1	1	SNHG16
Resveratrol	D000077185		20	3	CASP6
Doxorubicin	D004317	23214-92-8	8	2	CASP6
Indomethacin	D007213	53-86-1	8	1	CASP6
bisphenol A	C006780	1980-05-07	7	4	CASP6
Mustard Gas	D009151	505-60-2	7	1	CASP6
Tetrachlorodibenzodioxin	D013749	1746-01-6	7	2	CASP6
Ursodeoxycholic Acid	D014580	128-13-2	7	1	CASP6
Estradiol	D004958	50-28-2	6	2	CASP6
Benzo(a)pyrene	D001564	50-32-8	5	2	CASP6
Cyclosporine	D016572	59865-13-3	5	2	CASP6
pyrazolanthrone	C432165		5	2	CASP6
Quercetin	D011794	117-39-5	5	3	CASP6
Acetylcysteine	D000111	616-91-1	4	3	CASP6
Ethinyl Estradiol	D004997	57-63-6	4	2	CASP6
Fluorides	D005459		4	2	CASP6
Fluorouracil	D005472	51-21-8	4	1	CASP6
Hydrogen Peroxide	D006861	7722-84-1	4	2	CASP6
Norepinephrine	D009638	51-41-2	4	1	CASP6
surfactin peptide	C009365	24730-31-2	4	1	CASP6
Testosterone	D013739	58-22-0	4	2	CASP6
alpha-Chlorohydrin	D000517	96-24-2	3	1	CASP6
Arsenic	D001151	7440-38-2	3	1	CASP6
Arsenic Trioxide	D000077237	1327-53-3	3	2	CASP6
benzyloxycarbonyl-leucyl-glutamyl-histidyl-aspartic acid fluoromethyl ketone	C403754		3	1	CASP6
benzyloxycarbonylleucyl-leucyl-leucine aldehyde	C072553		3	1	CASP6
Bortezomib	D000069286		3	1	CASP6
Cannabidiol	D002185	13956-29-1	3	2	CASP6
Cisplatin	D002945	15663-27-1	3	2	CASP6
Cladribine	D017338	4291-63-8	3	1	CASP6
Deoxycholic Acid	D003840	83-44-3	3	1	CASP6
Particulate Matter	D052638		3	3	CASP6
perfluorooctane sulfonic acid	C076994	1763-23-1	3	1	CASP6
Tobacco Smoke Pollution	D014028		3	2	CASP6
Valproic Acid	D014635	99-66-1	3	1	CASP6
Vitamin K 3	D024483	58-27-5	3	1	CASP6
1,2-Dimethylhydrazine	D019813	540-73-8	2	1	CASP6
2-(4-morpholinyl)-8-phenyl-4H-1-benzopyran-4-one	C085911	154447-36-6	2	2	CASP6
2,6-dinitrotoluene	C023514	606-20-2	2	2	CASP6
3-dinitrobenzene	C017906	99-65-0	2	1	CASP6
5-OH-BDE-47	C580598		2	1	CASP6
9,10-Dimethyl-1,2-benzanthracene	D015127	57-97-6	2	1	CASP6
Acetaminophen	D000082	103-90-2	2	2	CASP6
Ammonium Chloride	D000643	12125-02-9	2	1	CASP6
Aspirin	D001241	50-78-2	2	1	CASP6
Bendamustine Hydrochloride	D000069461		2	1	CASP6
biphosphinic palladacycle complex	C534987		2	1	CASP6
Carbon Tetrachloride	D002251	56-23-5	2	2	CASP6
Celecoxib	D000068579		2	1	CASP6
Chalcones	D047188		2	1	CASP6
Copper Sulfate	D019327	7758-98-7	2	2	CASP6
dehydroxymethylepoxyquinomicin	C464444		2	1	CASP6
Dexamethasone	D003907	1950-02-02	2	2	CASP6
Dibutyl Phthalate	D003993	84-74-2	2	1	CASP6
Drugs, Chinese Herbal	D004365		2	1	CASP6
Folic Acid	D005492	59-30-3	2	2	CASP6
Ketoconazole	D007654	65277-42-1	2	1	CASP6
Lipopolysaccharides	D008070		2	2	CASP6
Methotrexate	D008727	1959-05-02	2	1	CASP6
Nanotubes, Carbon	D037742		2	1	CASP6
perfluorooctanoic acid	C023036	335-67-1	2	1	CASP6
Plant Extracts	D010936		2	1	CASP6
potassium chromate(VI)	C027373	7789-00-6	2	1	CASP6
Potassium Dichromate	D011192	7778-50-9	2	1	CASP6
pyrazolo(3,4-d)pyrimidine	C014175	271-80-7	2	2	CASP6
selenomethylselenocysteine	C002979	2574-71-2	2	1	CASP6
Tretinoin	D014212	302-79-4	2	1	CASP6
tributyltin	C011559	688-73-3	2	1	CASP6
ursodoxicoltaurine	C031655		2	1	CASP6
10H-3,6-diazaphenothiazine	C000627785		1	1	CASP6
11-keto-boswellic acid	C447943		1	1	CASP6
12-(3-adamantan-1-ylureido)dodecanoic acid	C504897		1	1	CASP6
1,2-dithiol-3-thione	C049325		1	1	CASP6
1-Methyl-3-isobutylxanthine	D015056	28822-58-4	1	1	CASP6
1-methylanthracene	C051246	610-48-0	1	1	CASP6
2,2',4,4'-tetrabromodiphenyl ether	C511295		1	1	CASP6
2,4-dinitrotoluene	C016403	121-14-2	1	1	CASP6
2-chloroethyl ethyl sulfide	C031278	693-07-2	1	1	CASP6
3',4'-dimethoxyflavone	C509288		1	1	CASP6
3-bromoacetylamino benzoic acid ethyl ester	C416782		1	1	CASP6
4-nonylphenol	C041594	104-40-5	1	1	CASP6
6-hydroxy-2,5,7,8-tetramethylchroman-2-carboxylic acid	C010643	56305-04-5	1	1	CASP6
6-OH-BDE-47	C580599		1	1	CASP6
7,8-Dihydro-7,8-dihydroxybenzo(a)pyrene 9,10-oxide	D015123	55097-80-8	1	1	CASP6
abrine	C496492		1	1	CASP6
acetyl-valyl-isoleucyl-aspartyl-aldehyde	C110923		1	1	CASP6
Acrolein	D000171	107-02-8	1	1	CASP6
Acrylamide	D020106	1979-06-01	1	1	CASP6
Air Pollutants	D000393		1	1	CASP6
Anisomycin	D000841	22862-76-6	1	1	CASP6
apicidin	C102351		1	1	CASP6
Ascorbic Acid	D001205	50-81-7	1	1	CASP6
aspartyl-glutamyl-valyl-aspartal	C108637		1	0	CASP6
azadirachtin	C010329	11141-17-6	1	1	CASP6
benzyloxycarbonyl-isoleucyl-glutamyl-threonyl-aspartic acid fluoromethyl ketone	C403753		1	1	CASP6
Bexarotene	D000077610		1	1	CASP6
bisphenol F	C000611646		1	1	CASP6
Buspirone	D002065	36505-84-7	1	1	CASP6
Butyric Acid	D020148	107-92-6	1	1	CASP6
Cacodylic Acid	D002101	75-60-5	1	1	CASP6
Cadmium	D002104	7440-43-9	1	1	CASP6
cadmium acetate	C028031	543-90-8	1	1	CASP6
Calcitriol	D002117	32222-06-3	1	1	CASP6
Capsaicin	D002211	404-86-4	1	1	CASP6
Carbamazepine	D002220	298-46-4	1	1	CASP6
Caspase Inhibitors	D061945		1	1	CASP6
casticin	C054133	479-91-4	1	1	CASP6
Cellulose	D002482	9004-34-6	1	1	CASP6
chelerythrine	C016299	34316-15-9	1	1	CASP6
Clobetasol	D002990	25122-41-2	1	1	CASP6
Clofibrate	D002994	637-07-0	1	1	CASP6
cobaltous chloride	C018021	7646-79-9	1	1	CASP6
Copper	D003300	7440-50-8	1	1	CASP6
cypermethrin	C017160	52315-07-8	1	1	CASP6
decamethrin	C017180	52820-00-5	1	1	CASP6
Decitabine	D000077209	2353-33-5	1	1	CASP6
deguelin	C107676	522-17-8	1	1	CASP6
Diazinon	D003976	333-41-5	1	1	CASP6
Dibenzofurans	D000072318		1	1	CASP6
Diclofenac	D004008	15307-86-5	1	1	CASP6
dicrotophos	C000944	3735-78-2	1	1	CASP6
Dietary Fats	D004041		1	1	CASP6
dihydroceramide	C109343		1	1	CASP6
dimethyl-4-toluidine	C015835	99-97-8	1	1	CASP6
di-n-butylphosphoric acid	C065087	107-66-4	1	1	CASP6
di-n-octyl phthalate	C010715	117-84-0	1	1	CASP6
Dioxins	D004147		1	1	CASP6
entinostat	C118739		1	1	CASP6
epigallocatechin gallate	C045651	989-51-5	1	1	CASP6
epoxiconazole	C109476		1	1	CASP6
Equol	D060754	531-95-3	1	1	CASP6
Esketamine	C000629870		1	1	CASP6
Ethyl Methanesulfonate	D005020	62-50-0	1	1	CASP6
Flavonoids	D005419		1	1	CASP6
Flavonols	D044948		1	1	CASP6
fluoranthene	C007738	206-44-0	1	1	CASP6
Flutamide	D005485	13311-84-7	1	1	CASP6
Formaldehyde	D005557	50-00-0	1	1	CASP6
furan	C039281	110-00-9	1	1	CASP6
Furosemide	D005665	54-31-9	1	1	CASP6
Gemcitabine	D000093542		1	1	CASP6
Gentamicins	D005839		1	1	CASP6
Glutathione	D005978	70-18-8	1	1	CASP6
glycidyl methacrylate	C007870	106-91-2	1	1	CASP6
Glycyrrhizic Acid	D019695	1405-86-3	1	1	CASP6
Glyphosate	D000097797		1	1	CASP6
GW 7845	C401311		1	1	CASP6
High Fructose Corn Syrup	D066248		1	1	CASP6
Humic Substances	D006812		1	1	CASP6
hydroquinone	C031927	123-31-9	1	1	CASP6
ICG 001	C492448		1	1	CASP6
Ionomycin	D015759	56092-81-0	1	1	CASP6
Isoproterenol	D007545	7683-59-2	1	1	CASP6
Ivermectin	D007559	70288-86-7	1	1	CASP6
jinfukang	C544151		1	1	CASP6
K 7174	C410337		1	1	CASP6
Ketamine	D007649	6740-88-1	1	1	CASP6
leupeptin	C032854	24365-47-7	1	1	CASP6
Lithium Carbonate	D016651	554-13-2	1	1	CASP6
Lovastatin	D008148	75330-75-5	1	1	CASP6
Menthol	D008610	1490-04-6	1	1	CASP6
Methamphetamine	D008694	537-46-2	1	1	CASP6
methylarsine oxide	C080197	593-58-8	1	1	CASP6
methyl-beta-cyclodextrin	C108732		1	1	CASP6
Methylnitrosourea	D008770	684-93-5	1	1	CASP6
Miconazole	D008825	22916-47-8	1	1	CASP6
Mitoxantrone	D008942	65271-80-9	1	1	CASP6
mono-(2-ethylhexyl)phthalate	C016599	4376-20-9	1	1	CASP6
moringin	C000614007		1	1	CASP6
myrtucommulone A	C455139		1	1	CASP6
N-(3-propylcarbamoyloxirane-2-carbonyl)-isoleucyl-proline	C068250	134448-10-5	1	1	CASP6
nickel acetate	C119536		1	1	CASP6
nickel chloride	C022838	7718-54-9	1	1	CASP6
nimbolide	C042198	25990-37-8	1	1	CASP6
Nitrates	D009566		1	1	CASP6
N-nitrosomorpholine	C002741	59-89-2	1	1	CASP6
o,p'-DDT	C016340	789-02-6	1	1	CASP6
Palm Oil	D000073878		1	1	CASP6
panduratin A	C482884		1	1	CASP6
pantogab	C016030	1977-33-9	1	1	CASP6
Pectins	D010368		1	1	CASP6
PF 3758309	C550923		1	1	CASP6
Phenanthrolines	D010618		1	1	CASP6
Pilocarpine	D010862	92-13-7	1	1	CASP6
pirinixic acid	C006253	50892-23-4	1	1	CASP6
Pregnenolone Carbonitrile	D011285	1434-54-4	1	1	CASP6
propiconazole	C045950	60207-90-1	1	1	CASP6
propylparaben	C006068	94-13-3	1	1	CASP6
Pyrethrins	D011722		1	1	CASP6
quinoline-val-asp(OMe)-CH2-OPH	C468548		1	1	CASP6
Rotenone	D012402	83-79-4	1	1	CASP6
rottlerin	C085746	1982-08-06	1	1	CASP6
royal jelly	C058787	8031-67-2	1	1	CASP6
salvin	C018381	3650-09-07	1	1	CASP6
Sarin	D012524	107-44-8	1	1	CASP6
SB 203580	C093642		1	1	CASP6
SCIO-469	C499748		1	1	CASP6
Simvastatin	D019821	79902-63-9	1	1	CASP6
sodium arsenite	C017947	13768-07-5	1	1	CASP6
sodium bichromate	C016104	10588-01-9	1	1	CASP6
Sodium Glutamate	D012970	142-47-2	1	1	CASP6
S,S'-(2-(dimethylamino)-1,3-propanediyl)thiosulfuric acid ester	C049599	98968-92-4	1	1	CASP6
Staurosporine	D019311	62996-74-1	1	1	CASP6
Streptozocin	D013311	18883-66-4	1	1	CASP6
Sunitinib	D000077210		1	1	CASP6
Tamoxifen	D013629	10540-29-1	1	1	CASP6
tcdA protein, Clostridium difficile	C041348		1	1	CASP6
Terfenadine	D016593	50679-08-8	1	1	CASP6
tert-Butylhydroperoxide	D020122	75-91-2	1	1	CASP6
testosterone enanthate	C004648		1	1	CASP6
tetrabromobisphenol A	C020806	79-94-7	1	1	CASP6
Tetradecanoylphorbol Acetate	D013755	16561-29-8	1	1	CASP6
Thapsigargin	D019284	67526-95-8	1	1	CASP6
Thiosemicarbazones	D013882		1	1	CASP6
tinuvin	C016151	3896-11-05	1	1	CASP6
Topotecan	D019772	123948-87-8	1	1	CASP6
tripchlorolide	C068051	132368-08-2	1	1	CASP6
triphenyl phosphate	C005445	115-86-6	1	1	CASP6
tris(1,3-dichloro-2-propyl)phosphate	C016805	13674-87-8	1	1	CASP6
trovafloxacin	C080163	146836-84-2	1	1	CASP6
Tunicamycin	D014415	11089-65-9	1	1	CASP6
U 0126	C113580		1	1	CASP6
Vehicle Emissions	D001335		1	1	CASP6
Vincristine	D014750		1	1	CASP6
Vitallium	D014800	12629-02-6	1	1	CASP6
Vitamin E	D014810	1406-18-4	1	1	CASP6
Zeranol	D015029	26538-44-3	1	1	CASP6
Zinc Sulfate	D019287	7733-02-0	1	1	CASP6
Zoledronic Acid	D000077211		1	1	CASP6
Arsenic Trioxide	D000077237	1327-53-3	25	4	DNM1L
Rotenone	D012402	83-79-4	25	3	DNM1L
Carbon Tetrachloride	D002251	56-23-5	18	3	DNM1L
3-(2,4-dichloro-5-methoxyphenyl)-2-sulfanyl-4(3H)-quinazolinone	C549041		15	5	DNM1L
Copper Sulfate	D019327	7758-98-7	14	2	DNM1L
Paraquat	D010269	4685-14-7	14	3	DNM1L
Oxygen	D010100	7782-44-7	13	2	DNM1L
bavachin	C459212		12	2	DNM1L
Doxorubicin	D004317	23214-92-8	12	2	DNM1L
bisphenol A	C006780	1980-05-07	11	4	DNM1L
Glucose	D005947	50-99-7	11	2	DNM1L
alpha-Chlorohydrin	D000517	96-24-2	10	2	DNM1L
arsenite	C015001	15502-74-6	10	1	DNM1L
Copper	D003300	7440-50-8	10	1	DNM1L
Polystyrenes	D011137		10	2	DNM1L
1-Methyl-4-phenylpyridinium	D015655	48134-75-4	9	2	DNM1L
ferric ammonium citrate	C013531	1185-57-5	9	1	DNM1L
manganese chloride	C025340	7773-01-05	9	1	DNM1L
Resveratrol	D000077185		9	3	DNM1L
Acetaminophen	D000082	103-90-2	8	2	DNM1L
Cyclosporine	D016572	59865-13-3	8	3	DNM1L
15-deoxyprostaglandin J2	C477819		7	2	DNM1L
Hydrogen Peroxide	D006861	7722-84-1	7	1	DNM1L
Particulate Matter	D052638		7	3	DNM1L
Tetrachlorodibenzodioxin	D013749	1746-01-6	7	3	DNM1L
Acetylcysteine	D000111	616-91-1	6	3	DNM1L
Diethylhexyl Phthalate	D004051	117-81-7	6	1	DNM1L
Ozone	D010126	10028-15-6	6	2	DNM1L
Palmitic Acid	D019308	1957-10-03	6	2	DNM1L
sarpogrelate	C064294	86819-20-7	6	2	DNM1L
Azides	D001386		5	2	DNM1L
Dietary Fats	D004041		5	1	DNM1L
Endosulfan	D004726	115-29-7	5	1	DNM1L
Potassium Dichromate	D011192	7778-50-9	5	2	DNM1L
4-phenylbutyric acid	C075773	1821-12-1	4	2	DNM1L
Benzo(a)pyrene	D001564	50-32-8	4	3	DNM1L
bisphenol F	C000611646		4	1	DNM1L
Blood Glucose	D001786		4	2	DNM1L
Cadmium Chloride	D019256	10108-64-2	4	3	DNM1L
Drugs, Chinese Herbal	D004365		4	1	DNM1L
mabuterol	C044573	56341-08-3	4	1	DNM1L
Melatonin	D008550	73-31-4	4	2	DNM1L
nickel chloride	C022838	7718-54-9	4	1	DNM1L
Phenylephrine	D010656	59-42-7	4	1	DNM1L
sodium arsenite	C017947	13768-07-5	4	4	DNM1L
Sodium Fluoride	D012969	7681-49-4	4	1	DNM1L
T-2 Toxin	D013605	21259-20-1	4	1	DNM1L
Zidovudine	D015215	30516-87-1	4	2	DNM1L
1-Methyl-3-isobutylxanthine	D015056	28822-58-4	3	2	DNM1L
2,2',4,4'-tetrabromodiphenyl ether	C511295		3	3	DNM1L
4-(2-phenyl-5,7-bis(trifluoromethyl)pyrazolo(1,5-a)pyrimidin-3-yl)phenol	C556295		3	1	DNM1L
6-chloro-2,3,4,9-tetrahydro-1H-carbazole-1-carboxamide	C550547		3	1	DNM1L
acetylleucyl-leucyl-norleucinal	C063261	110044-82-1	3	1	DNM1L
amyloid beta-protein (1-42)	C075222		3	1	DNM1L
Cadmium	D002104	7440-43-9	3	2	DNM1L
Carbidopa	D002230	38821-49-7	3	1	DNM1L
Carbonyl Cyanide m-Chlorophenyl Hydrazone	D002258	555-60-2	3	1	DNM1L
carnosol	C068623		3	1	DNM1L
Chlorpyrifos	D004390	2921-88-2	3	2	DNM1L
Clorgyline	D003010	17780-72-2	3	1	DNM1L
Curcumin	D003474	458-37-7	3	2	DNM1L
Deferoxamine	D003676	70-51-9	3	2	DNM1L
Dexamethasone	D003907	1950-02-02	3	2	DNM1L
dorsomorphin	C516138		3	2	DNM1L
Estradiol	D004958	50-28-2	3	1	DNM1L
Ethanol	D000431	64-17-5	3	2	DNM1L
Ethinyl Estradiol	D004997	57-63-6	3	1	DNM1L
Fructose	D005632	30237-26-4	3	2	DNM1L
Galactose	D005690	26566-61-0	3	2	DNM1L
Oxidopamine	D016627	1199-18-4	3	1	DNM1L
PQQ Cofactor	D045542	72909-34-3	3	2	DNM1L
pseudolaric acid B	C058391	82508-31-4	3	1	DNM1L
Streptozocin	D013311	18883-66-4	3	2	DNM1L
Thioctic Acid	D008063	62-46-4	3	1	DNM1L
Tobacco Smoke Pollution	D014028		3	1	DNM1L
3-methyladenine	C025946	5142-23-4	2	1	DNM1L
3-methylglutaric acid	C033686	626-51-7	2	1	DNM1L
Acetaldehyde	D000079	75-07-0	2	1	DNM1L
Acrolein	D000171	107-02-8	2	1	DNM1L
Air Pollutants	D000393		2	2	DNM1L
alpha-pinene	C005451	80-56-8	2	1	DNM1L
Bupivacaine	D002045	2180-92-9	2	1	DNM1L
Calcifediol	D002112	19356-17-3	2	2	DNM1L
calpeptin	C071482		2	1	DNM1L
Carbon Monoxide	D002248	630-08-0	2	1	DNM1L
chromium hexavalent ion	C074702	18540-29-9	2	1	DNM1L
Cisplatin	D002945	15663-27-1	2	2	DNM1L
Cocaine	D003042	50-36-2	2	2	DNM1L
Colforsin	D005576	138605-00-2	2	1	DNM1L
Cycloheximide	D003513	66-81-9	2	1	DNM1L
Daunorubicin	D003630	20830-81-3	2	1	DNM1L
Diosgenin	D004144	512-04-9	2	2	DNM1L
Dithionite	D004227	14844-07-6	2	1	DNM1L
Environmental Pollutants	D004785		2	1	DNM1L
evodiamine	C049639	5956-87-6	2	1	DNM1L
Excitatory Amino Acid Agonists	D018690		2	1	DNM1L
Fenbendazole	D005273	43210-67-9	2	1	DNM1L
Fluorides	D005459		2	1	DNM1L
fumonisin B1	C056933	116355-83-0	2	1	DNM1L
hesperetin	C013015	520-33-2	2	1	DNM1L
Homocysteine	D006710	454-28-4	2	1	DNM1L
honokiol	C005499	35354-74-6	2	1	DNM1L
Malathion	D008294	121-75-5	2	1	DNM1L
methacrylaldehyde	C039175	78-85-3	2	1	DNM1L
Methylmercury Compounds	D008767		2	1	DNM1L
MitoTEMPO	C555916		2	1	DNM1L
Nickel	D009532	7440-02-0	2	1	DNM1L
Polyphenols	D059808		2	1	DNM1L
salvianolic acid A	C066201		2	2	DNM1L
sappanone A	C000601074		2	1	DNM1L
Silicon Dioxide	D012822	7631-86-9	2	1	DNM1L
Silybin	D000077385	22888-70-6	2	1	DNM1L
Simvastatin	D019821	79902-63-9	2	1	DNM1L
Sirolimus	D020123	53123-88-9	2	2	DNM1L
sulforaphane	C016766		2	2	DNM1L
Tacrolimus	D016559	109581-93-3	2	2	DNM1L
Thioacetamide	D013853	62-55-5	2	1	DNM1L
trifloxystrobin	C467051		2	1	DNM1L
triptolide	C001899	38748-32-2	2	1	DNM1L
Verapamil	D014700	52-53-9	2	1	DNM1L
XAV939	C544261		2	2	DNM1L
1,2-bis(2-aminophenoxy)ethane N,N,N',N'-tetraacetic acid acetoxymethyl ester	C070379	139890-68-9	1	1	DNM1L
2,3-bis(3'-hydroxybenzyl)butyrolactone	C029497	76543-15-2	1	1	DNM1L
2'-(4-chlorophenyl)-3-(4-chlorophenylidene)-5,10-dimethyl-12-methylene-decahydro-1,2-(1',3'-dioxocyclopenta(c))azuleno(4,5-b)furan-4,11-dione	C562254		1	1	DNM1L
2,4-dinitrotoluene	C016403	121-14-2	1	1	DNM1L
2,6-dinitrotoluene	C023514	606-20-2	1	1	DNM1L
2-Methoxyestradiol	D000077584	362-07-2	1	1	DNM1L
2-palmitoylglycerol	C114956		1	1	DNM1L
3-(2-hydroxy-4-(2-methylnonan-2-yl)phenyl)cyclohexan-1-ol	C572491		1	1	DNM1L
3-(4-t-butylphenyl)-N-(2,3-dihydrobenzo(b)(1,4)dioxin-6-yl)acrylamide	C500530		1	1	DNM1L
3-nitropropionic acid	C015392	504-88-1	1	1	DNM1L
4,4'-diaminodiphenylmethane	C009505	101-77-9	1	1	DNM1L
4-(4-fluorophenyl)sulfonyl-5-methylthio-2-phenyloxazole	C000629302		1	1	DNM1L
4,5,6,7-tetrabromobenzotriazole	C405354		1	1	DNM1L
4-amino-2,6-dinitrotoluene	C035207	19406-51-0	1	1	DNM1L
4-diphenylacetoxy-1,1-dimethylpiperidinium	C042375	81405-11-0	1	1	DNM1L
4-vinyl-1-cyclohexene dioxide	C012606		1	1	DNM1L
5-(4-bromobenzylidene)-alpha-isopropyl-4-oxo-2-thioxo-3-thazolidineacetic acid	C503945		1	1	DNM1L
6-(5-((cyclopropylamino)carbonyl)-3-fluoro-2-methylphenyl)-N-(2,2-dimethylprpyl)-3-pyridinecarboxamide	C543534		1	1	DNM1L
7,8-Dihydro-7,8-dihydroxybenzo(a)pyrene 9,10-oxide	D015123	55097-80-8	1	1	DNM1L
A 967079	C560402		1	1	DNM1L
Aconitine	D000157	302-27-2	1	1	DNM1L
Aflatoxin B1	D016604	1162-65-8	1	1	DNM1L
aflatoxin B2	C029753	22040-96-6	1	1	DNM1L
Ammonium Chloride	D000643	12125-02-9	1	1	DNM1L
Asbestos, Crocidolite	D017638	12001-28-4	1	1	DNM1L
beta-methylcholine	C044887	7562-87-0	1	1	DNM1L
beta-Naphthoflavone	D019324	6051-87-2	1	1	DNM1L
beta-N-methylamino-L-alanine	C001824		1	1	DNM1L
Bezafibrate	D001629	41859-67-0	1	1	DNM1L
bisphenol S	C543008	1980-09-01	1	1	DNM1L
Bleomycin	D001761	11056-06-7	1	1	DNM1L
Chlorodiphenyl (54% Chlorine)	D020111	11097-69-1	1	1	DNM1L
cinnamic acid	C029010	140-10-3	1	1	DNM1L
Coumestrol	D003375	479-13-0	1	1	DNM1L
deguelin	C107676	522-17-8	1	1	DNM1L
deoxynivalenol	C007262	51481-10-8	1	1	DNM1L
diallyl trisulfide	C042577	2050-87-5	1	1	DNM1L
dicrotophos	C000944	3735-78-2	1	1	DNM1L
Diethylnitrosamine	D004052	55-18-5	1	1	DNM1L
Dihydrotestosterone	D013196	521-18-6	1	1	DNM1L
Dizocilpine Maleate	D016291	77086-22-7	1	1	DNM1L
efavirenz	C098320	154635-17-3	1	1	DNM1L
Enzyme Inhibitors	D004791		1	1	DNM1L
epicatechin gallate	C062669	863-03-6	1	1	DNM1L
epigallocatechin gallate	C045651	989-51-5	1	1	DNM1L
Fenofibrate	D011345	49562-28-9	1	1	DNM1L
fenvalerate	C017690	51630-58-1	1	1	DNM1L
ferulic acid	C004999	1135-24-6	1	1	DNM1L
fipronil	C082360	120068-37-3	1	1	DNM1L
FR900359	C000607068		1	1	DNM1L
fullerene C60	C069837	99685-96-8	1	1	DNM1L
Gallic Acid	D005707	149-91-7	1	1	DNM1L
gallocatechol	C057580	1617-55-6	1	1	DNM1L
genipin	C007834	6902-77-8	1	1	DNM1L
glycidol	C004312	556-52-5	1	1	DNM1L
hexabromocyclododecane	C089796	25637-99-4	1	1	DNM1L
Indolinone A	C503753		1	1	DNM1L
Indomethacin	D007213	53-86-1	1	1	DNM1L
Ionomycin	D015759	56092-81-0	1	1	DNM1L
Isoproterenol	D007545	7683-59-2	1	1	DNM1L
Ivermectin	D007559	70288-86-7	1	1	DNM1L
jinfukang	C544151		1	1	DNM1L
(+)-JQ1 compound	C561695		1	1	DNM1L
Ketone Bodies	D007657		1	1	DNM1L
lenvatinib	C531958		1	1	DNM1L
licarin A	C432503		1	1	DNM1L
mangiferin	C013592	4773-96-0	1	1	DNM1L
mesaconitine	C019470	2752-64-9	1	1	DNM1L
Metformin	D008687	657-24-9	1	1	DNM1L
Methamphetamine	D008694	537-46-2	1	1	DNM1L
methidathion	C005828	950-37-8	1	1	DNM1L
Methoxychlor	D008731	72-43-5	1	1	DNM1L
mitoquinone	C429014		1	1	DNM1L
mocetinostat	C523184		1	1	DNM1L
momfluorothrin	C000627226		1	1	DNM1L
N-(1,3-dimethylbutyl)-N'-phenyl-1,4-phenylenediamine	C016096	793-24-8	1	1	DNM1L
N-(1,3-dimethylbutyl)-N'-phenyl-p-phenylenediamine quinone	C000729973		1	1	DNM1L
N-(2-methyl-4,5-bis(methylsulfonyl)benzoyl)guanidine	C481648		1	1	DNM1L
N-(4-aminobutyl)-5-chloro-2-naphthalenesulfonamide	C033772	81705-04-6	1	1	DNM1L
N-acetylsphingosine	C064769		1	1	DNM1L
naphthol AS-E phosphate	C495860		1	1	DNM1L
Nicotine	D009538		1	1	DNM1L
Nitrogen Dioxide	D009585	10102-44-0	1	1	DNM1L
N-Methyl-3,4-methylenedioxyamphetamine	D018817	42542-10-9	1	1	DNM1L
nonylphenol	C025256	25154-52-3	1	1	DNM1L
N-(oxo-5,6-dihydrophenanthridin-2-yl)-N,N-dimethylacetamide hydrochloride	C434926		1	1	DNM1L
Okadaic Acid	D019319	78111-17-8	1	1	DNM1L
Oleic Acid	D019301	112-80-1	1	1	DNM1L
O,O-diethyl O-3,5,6-trichloro-2-pyridyl phosphate	C009618	5598-15-2	1	1	DNM1L
perfluorooctane sulfonic acid	C076994	1763-23-1	1	1	DNM1L
perfluorooctanoic acid	C023036	335-67-1	1	1	DNM1L
pirinixic acid	C006253	50892-23-4	1	1	DNM1L
Plant Extracts	D010936		1	1	DNM1L
Poly G	D011068	25191-14-4	1	1	DNM1L
ponasterone A	C008999	13408-56-5	1	1	DNM1L
Propylthiouracil	D011441	51-52-5	1	1	DNM1L
qishen yiqi	C528580		1	1	DNM1L
quinoline-val-asp(OMe)-CH2-OPH	C468548		1	1	DNM1L
ramelteon	C495910		1	1	DNM1L
regorafenib	C559147		1	1	DNM1L
Rosiglitazone	D000077154		1	1	DNM1L
Ru 360	C112020		1	1	DNM1L
sanggenone C	C477157	80651-76-9	1	1	DNM1L
sanglifehrin A	C121329		1	1	DNM1L
SB 239063	C406525		1	1	DNM1L
Sevoflurane	D000077149		1	1	DNM1L
sodium bichromate	C016104	10588-01-9	1	1	DNM1L
sodium bisulfide	C025451	16721-80-5	1	1	DNM1L
Sorafenib	D000077157		1	1	DNM1L
ST2825	C525002		1	1	DNM1L
St. Thomas' Hospital cardioplegic solution	C041711		1	1	DNM1L
Sulfur Dioxide	D013458	7446-09-05	1	1	DNM1L
Tamoxifen	D013629	10540-29-1	1	1	DNM1L
tetrabromobisphenol A	C020806	79-94-7	1	1	DNM1L
Tetradecanoylphorbol Acetate	D013755	16561-29-8	1	1	DNM1L
Thapsigargin	D019284	67526-95-8	1	1	DNM1L
thymoquinone	C003466	490-91-5	1	1	DNM1L
tinuvin	C016151	3896-11-05	1	1	DNM1L
Tribulus extract	C000713868		1	1	DNM1L
tricalcium phosphate	C018392	7758-87-4	1	1	DNM1L
tri-o-cresyl phosphate	C025541	78-30-8	1	1	DNM1L
triphenyl phosphate	C005445	115-86-6	1	1	DNM1L
triptonide	C084079	38647-11-9	1	1	DNM1L
Vehicle Emissions	D001335		1	1	DNM1L
vinclozolin	C025643	50471-44-8	1	1	DNM1L
Vitamin E	D014810	1406-18-4	1	1	DNM1L
Vitamin K 3	D024483	58-27-5	1	1	DNM1L
Volatile Organic Compounds	D055549		1	1	DNM1L
xestospongin C	C511704		1	1	DNM1L
Zearalenone	D015025	17924-92-4	1	1	DNM1L
